# Supplementary material for: Pan-cancer analysis reveals DDX21 as a potential biomarker for the prognosis of multiple tumor types
Source: Front Oncol. 2022 Nov 24;12:947054. doi: 10.3389/fonc.2022.947054 (PMC9730287; doi:10.3389/fonc.2022.947054)
Supplement: Supplementary file 8 [file DataSheet_1.xlsx]

## Sheet: STAD
Statistical Description
Group 1	Group 2	Sample size	Minimum value	Maximum value	Median	IQR	Mean	SD	SE
DDX21	Normal	210	0	6.868	3.681	0.993	3.746	0.88	0.061
DDX21	Tumor	414	3.05	7.382	5.25	0.972	5.244	0.727	0.036
AUC Result table
Predictor variable	Predict outcomes	AUC	CI
DDX21	Tumor vs Normal	0.908	0.881-0.935
ROC Information sheet 1
Predictor variable	cut-off	Positive number	Negative number	False positives number	False negative number
DDX21	4.448	359	172	38	55
ROC Information sheet 2
Predictor variable	cut-off	sensitivity	Specificity	Positive predictive value	Negative predictive value	Youden index
DDX21	4.448	0.867	0.819	0.904	0.758	0.686

## Sheet: COAD
Statistical Description
Group 1	Group 2	Sample size	Minimum value	Maximum value	Median	IQR	Mean	SD	SE
DDX21	Normal	349	0	6.759	3.937	0.794	3.962	0.803	0.043
DDX21	Tumor	290	3.548	7.16	5.56	0.689	5.54	0.554	0.033
AUC Result table
Predictor variable	Predict outcomes	AUC	CI
DDX21	Tumor vs Normal	0.946	0.928-0.964
ROC Information sheet 1
Predictor variable	cut-off	Positive number	Negative number	False positives number	False negative number
DDX21	4.839	266	312	37	24
ROC Information sheet 2
Predictor variable	cut-off	sensitivity	Specificity	Positive predictive value	Negative predictive value	Youden index
DDX21	4.839	0.917	0.894	0.878	0.929	0.811

## Sheet: ESCA
Statistical Description
Group 1	Group 2	Sample size	Minimum value	Maximum value	Median	IQR	Mean	SD	SE
DDX21	Normal	666	0	6.716	4.24	1.079	4.28	0.852	0.033
DDX21	Tumor	182	3.93	7.699	5.935	0.843	5.883	0.68	0.05
AUC Result table
Predictor variable	Predict outcomes	AUC	CI
DDX21	Tumor vs Normal	0.931	0.912-0.949
ROC Information sheet 1
Predictor variable	cut-off	Positive number	Negative number	False positives number	False negative number
DDX21	5.13	159	564	102	23
ROC Information sheet 2
Predictor variable	cut-off	sensitivity	Specificity	Positive predictive value	Negative predictive value	Youden index
DDX21	5.13	0.874	0.847	0.609	0.961	0.72

## Sheet: KICH
Statistical Description
Group 1	Group 2	Sample size	Minimum value	Maximum value	Median	IQR	Mean	SD	SE
DDX21	Normal	53	0	5.666	4.025	1.029	3.751	1.078	0.148
DDX21	Tumor	66	1.098	6.542	3.166	0.973	3.119	0.893	0.11
AUC Result table
Predictor variable	Predict outcomes	AUC	CI
DDX21	Tumor vs Normal	0.729	0.630-0.827
ROC Information sheet 1
Predictor variable	cut-off	Positive number	Negative number	False positives number	False negative number
DDX21	3.938	60	31	22	6
ROC Information sheet 2
Predictor variable	cut-off	sensitivity	Specificity	Positive predictive value	Negative predictive value	Youden index
DDX21	3.938	0.909	0.585	0.732	0.838	0.494

## Sheet: READ
Statistical Description
Group 1	Group 2	Sample size	Minimum value	Maximum value	Median	IQR	Mean	SD	SE
DDX21	Normal	318	0	6.759	3.887	0.838	3.949	0.832	0.047
DDX21	Tumor	93	2.22	6.963	5.703	0.725	5.563	0.764	0.079
AUC Result table
Predictor variable	Predict outcomes	AUC	CI
DDX21	Tumor vs Normal	0.925	0.888-0.961
ROC Information sheet 1
Predictor variable	cut-off	Positive number	Negative number	False positives number	False negative number
DDX21	4.638	86	271	47	7
ROC Information sheet 2
Predictor variable	cut-off	sensitivity	Specificity	Positive predictive value	Negative predictive value	Youden index
DDX21	4.638	0.925	0.852	0.647	0.975	0.777

## Sheet: ACC
Statistical Description
Group 1	Group 2	Sample size	Minimum value	Maximum value	Median	IQR	Mean	SD	SE
DDX21	Normal	128	0	5.867	4.001	0.561	4.01	0.62	0.055
DDX21	Tumor	77	0.678	5.568	3.446	1.116	3.353	0.999	0.114
AUC Result table
Predictor variable	Predict outcomes	AUC	CI
DDX21	Tumor vs Normal	0.723	0.642-0.803
ROC Information sheet 1
Predictor variable	cut-off	Positive number	Negative number	False positives number	False negative number
DDX21	3.477	43	117	11	34
ROC Information sheet 2
Predictor variable	cut-off	sensitivity	Specificity	Positive predictive value	Negative predictive value	Youden index
DDX21	3.477	0.558	0.914	0.796	0.775	0.473

## Sheet: DLBC
Statistical Description
Group 1	Group 2	Sample size	Minimum value	Maximum value	Median	IQR	Mean	SD	SE
DDX21	Normal	444	0.164	6.692	2.611	2.982	3.129	1.815	0.086
DDX21	Tumor	47	1.945	6.902	4.552	2.17	4.417	1.311	0.191
AUC Result table
Predictor variable	Predict outcomes	AUC	CI
DDX21	Tumor vs Normal	0.711	0.657-0.766
ROC Information sheet 1
Predictor variable	cut-off	Positive number	Negative number	False positives number	False negative number
DDX21	3.087	41	270	174	6
ROC Information sheet 2
Predictor variable	cut-off	sensitivity	Specificity	Positive predictive value	Negative predictive value	Youden index
DDX21	3.087	0.872	0.608	0.191	0.978	0.48

## Sheet: GBM
	Statistical Description
	Group 1	Group 2	Sample size	Minimum value	Maximum value	Median	IQR	Mean	SD	SE
	DDX21	Normal	1157	0	5.385	2.595	0.811	2.606	0.657	0.019
	DDX21	Tumor	166	1.362	5.249	3.78	0.761	3.722	0.61	0.047
	AUC Result table
	Predictor variable	Predict outcomes	AUC	CI
	DDX21	Tumor vs Normal	0.898	0.872-0.924
	ROC Information sheet 1
	Predictor variable	cut-off	Positive number	Negative number	False positives number	False negative number
	DDX21	3.195	139	967	190	27
	ROC Information sheet 2
	Predictor variable	cut-off	sensitivity	Specificity	Positive predictive value	Negative predictive value	Youden index
	DDX21	3.195	0.837	0.836	0.422	0.973	0.673

## Sheet: LAML
Statistical Description
Group 1	Group 2	Sample size	Minimum value	Maximum value	Median	IQR	Mean	SD	SE
DDX21	Normal	70	6.577	7.717	6.953	0.176	6.991	0.207	0.025
DDX21	Tumor	173	3.557	7.448	5.879	0.624	5.862	0.567	0.043
AUC Result table
Predictor variable	Predict outcomes	AUC	CI
DDX21	Tumor vs Normal	0.984	0.968-1.000
ROC Information sheet 1
Predictor variable	cut-off	Positive number	Negative number	False positives number	False negative number
DDX21	6.634	165	69	1	8
ROC Information sheet 2
Predictor variable	cut-off	sensitivity	Specificity	Positive predictive value	Negative predictive value	Youden index
DDX21	6.634	0.954	0.986	0.994	0.896	0.939

## Sheet: LGG
Statistical Description
Group 1	Group 2	Sample size	Minimum value	Maximum value	Median	IQR	Mean	SD	SE
DDX21	Normal	1152	0	5.385	2.591	0.804	2.603	0.656	0.019
DDX21	Tumor	523	1.614	5.838	4.123	0.789	4.085	0.627	0.027
AUC Result table
Predictor variable	Predict outcomes	AUC	CI
DDX21	Tumor vs Normal	0.945	0.932-0.957
ROC Information sheet 1
Predictor variable	cut-off	Positive number	Negative number	False positives number	False negative number
DDX21	3.414	457	1044	108	66
ROC Information sheet 2
Predictor variable	cut-off	sensitivity	Specificity	Positive predictive value	Negative predictive value	Youden index
DDX21	3.414	0.874	0.906	0.809	0.941	0.78

[truncated: 3 more sheets: PAAD, TGCT, CHOL]
