# Supplementary material for: Pan-cancer analysis reveals DDX21 as a potential biomarker for the prognosis of multiple tumor types
Source: Front Oncol. 2022 Nov 24;12:947054. doi: 10.3389/fonc.2022.947054 (PMC9730287; doi:10.3389/fonc.2022.947054)
Supplement: Supplementary file 9 [file DataSheet_2.xlsx]

## Sheet: StableA
Supplementary Table A. Primer and siRNA sequences
Oligonucleotide	Sequence
DDX21 F	5’ATTCTAGAGCTAGCGGCCACCATGCCGGGAAAACTCCGTAGTG-3’
DDX21 R	5’TCCTTCGCGGCCGCGTTACTTATCGTCGTCATCCTTGTAATCTTGACCAAATGCTTTACTGAAA-3’
Negative control siRNA	Sense 5’-UUCUCCGAACGUGUCACGUTT-3’
	Antisense 5’-ACGUGACACGUUCGGAGAATT-3’
DDX21 siRNA #1052	Sense 5’-GCAAAGACUUCAGUGACAUTT-3’
	Antisense 5’-AUGUCACUGAAGUCUUUGCTT-3’
DDX21 siRNA #1185	Sense 5’-CCACAUACAGAAUGGCAAATT-3’
	Antisense 5’-UUUGCCAUUGUGUAUGUGGTT-3’

## Sheet: StableB
Supplementary Table B. DDX21 genetic alteration types in TCGA datasets from cBioportal（10967 samples).
Cancer Study	Alteration Frequency	Alteration Type	Alteration Count
Uterine Corpus Endometrial Carcinoma (TCGA, PanCancer Atlas)	0.567108	amp	3
Uterine Corpus Endometrial Carcinoma (TCGA, PanCancer Atlas)	5.10397	mutated	27
Sarcoma (TCGA, PanCancer Atlas)	1.17647	homdel	3
Sarcoma (TCGA, PanCancer Atlas)	1.96078	mutated	5
Skin Cutaneous Melanoma (TCGA, PanCancer Atlas)	2.92793	mutated	13
Cholangiocarcinoma (TCGA, PanCancer Atlas)	2.77778	amp	1
Bladder Urothelial Carcinoma (TCGA, PanCancer Atlas)	0.729927	homdel	3
Bladder Urothelial Carcinoma (TCGA, PanCancer Atlas)	0.729927	amp	3
Bladder Urothelial Carcinoma (TCGA, PanCancer Atlas)	1.21655	mutated	5
Stomach Adenocarcinoma (TCGA, PanCancer Atlas)	1.13636	amp	5
Stomach Adenocarcinoma (TCGA, PanCancer Atlas)	1.36364	mutated	6
Lung Adenocarcinoma (TCGA, PanCancer Atlas)	0.176678	homdel	1
Lung Adenocarcinoma (TCGA, PanCancer Atlas)	0.530035	amp	3
Lung Adenocarcinoma (TCGA, PanCancer Atlas)	1.23675	mutated	7
Ovarian Serous Cystadenocarcinoma (TCGA, PanCancer Atlas)	0.342466	homdel	2
Ovarian Serous Cystadenocarcinoma (TCGA, PanCancer Atlas)	0.684932	amp	4
Ovarian Serous Cystadenocarcinoma (TCGA, PanCancer Atlas)	0.171233	structuralVariant	1
Ovarian Serous Cystadenocarcinoma (TCGA, PanCancer Atlas)	0.513699	mutated	3
Esophageal Adenocarcinoma (TCGA, PanCancer Atlas)	0.549451	homdel	1
Esophageal Adenocarcinoma (TCGA, PanCancer Atlas)	1.0989	mutated	2
Prostate Adenocarcinoma (TCGA, PanCancer Atlas)	0.404858	homdel	2
Prostate Adenocarcinoma (TCGA, PanCancer Atlas)	1.01215	amp	5
Colorectal Adenocarcinoma (TCGA, PanCancer Atlas)	0.16835	amp	1
Colorectal Adenocarcinoma (TCGA, PanCancer Atlas)	1.0101	mutated	6
Head and Neck Squamous Cell Carcinoma (TCGA, PanCancer Atlas)	0.382409	amp	2
Head and Neck Squamous Cell Carcinoma (TCGA, PanCancer Atlas)	0.764818	mutated	4
Cervical Squamous Cell Carcinoma (TCGA, PanCancer Atlas)	1.0101	mutated	3
Breast Invasive Carcinoma (TCGA, PanCancer Atlas)	0.276753	amp	3
Breast Invasive Carcinoma (TCGA, PanCancer Atlas)	0.645756	mutated	7
Lung Squamous Cell Carcinoma (TCGA, PanCancer Atlas)	0.410678	homdel	2
Lung Squamous Cell Carcinoma (TCGA, PanCancer Atlas)	0.410678	mutated	2
Liver Hepatocellular Carcinoma (TCGA, PanCancer Atlas)	0.537634	amp	2
Liver Hepatocellular Carcinoma (TCGA, PanCancer Atlas)	0.268817	mutated	1
Kidney Renal Papillary Cell Carcinoma (TCGA, PanCancer Atlas)	0.353357	homdel	1
Kidney Renal Papillary Cell Carcinoma (TCGA, PanCancer Atlas)	0.353357	mutated	1
Thyroid Carcinoma (TCGA, PanCancer Atlas)	0.6	homdel	3
Pheochromocytoma and Paraganglioma (TCGA, PanCancer Atlas)	0.561798	mutated	1
Pancreatic Adenocarcinoma (TCGA, PanCancer Atlas)	0.543478	amp	1
Acute Myeloid Leukemia (TCGA, PanCancer Atlas)	0.5	mutated	1
Kidney Renal Clear Cell Carcinoma (TCGA, PanCancer Atlas)	0.195695	mutated	1
Brain Lower Grade Glioma (TCGA, PanCancer Atlas)	0.194553	mutated	1

## Sheet: StableC
Supplementary Table C. DDX21 genetic mutations summary in TCGA datasets from cBioportal（10967 samples).
Study	Sample ID	Protein Change	Mutation Type	Variant Type	Ref	Var	HGVSg
Ovarian Serous Cystadenocarcinoma (TCGA, PanCancer Atlas)	TCGA-04-1365-01	DDX21-STOX1	fusion	FUSION
Brain Lower Grade Glioma (TCGA, PanCancer Atlas)	TCGA-DU-6392-01	R231Q	Missense_Mutation	SNP	G	A	10:g.70723131G>A
Brain Lower Grade Glioma (TCGA, PanCancer Atlas)	TCGA-DU-6392-01	R775W	Missense_Mutation	SNP	C	T	10:g.70742539C>T
Ovarian Serous Cystadenocarcinoma (TCGA, PanCancer Atlas)	TCGA-24-1469-01	P192T	Missense_Mutation	SNP	C	A	10:g.70721880C>A
Ovarian Serous Cystadenocarcinoma (TCGA, PanCancer Atlas)	TCGA-04-1342-01	A386T	Missense_Mutation	SNP	G	A	10:g.70728797G>A
Ovarian Serous Cystadenocarcinoma (TCGA, PanCancer Atlas)	TCGA-23-2649-01	V637*	Frame_Shift_Del	DEL	G	-	10:g.70738604del
Sarcoma (TCGA, PanCancer Atlas)	TCGA-IF-A4AJ-01	X412_splice	Splice_Site	SNP	G	T	10:g.70728878G>T
Sarcoma (TCGA, PanCancer Atlas)	TCGA-QQ-A5VD-01	P72S	Missense_Mutation	SNP	C	T	10:g.70719688C>T
Sarcoma (TCGA, PanCancer Atlas)	TCGA-QC-A7B5-01	P72L	Missense_Mutation	SNP	C	T	10:g.70719689C>T
Sarcoma (TCGA, PanCancer Atlas)	TCGA-DX-A6YT-01	E100D	Missense_Mutation	SNP	G	T	10:g.70719774G>T
Sarcoma (TCGA, PanCancer Atlas)	TCGA-DX-A6YV-01	A607S	Missense_Mutation	SNP	G	T	10:g.70737361G>T
Lung Squamous Cell Carcinoma (TCGA, PanCancer Atlas)	TCGA-43-A474-01	E142D	Missense_Mutation	SNP	A	T	10:g.70719900A>T
Lung Squamous Cell Carcinoma (TCGA, PanCancer Atlas)	TCGA-NC-A5HN-01	X557_splice	Splice_Site	SNP	G	C	10:g.70734425G>C
Bladder Urothelial Carcinoma (TCGA, PanCancer Atlas)	TCGA-GV-A3JZ-01	E519Q	Missense_Mutation	SNP	G	C	10:g.70733307G>C
Bladder Urothelial Carcinoma (TCGA, PanCancer Atlas)	TCGA-S5-AA26-01	G677E	Missense_Mutation	SNP	G	A	10:g.70738725G>A
Bladder Urothelial Carcinoma (TCGA, PanCancer Atlas)	TCGA-SY-A9G5-01	R24Q	Missense_Mutation	SNP	G	A	10:g.70716052G>A
Bladder Urothelial Carcinoma (TCGA, PanCancer Atlas)	TCGA-XF-AAN0-01	Q438E	Missense_Mutation	SNP	C	G	10:g.70730032C>G
Bladder Urothelial Carcinoma (TCGA, PanCancer Atlas)	TCGA-DK-A6AW-01	E477K	Missense_Mutation	SNP	G	A	10:g.70731689G>A
Acute Myeloid Leukemia (TCGA, PanCancer Atlas)	TCGA-AB-2896-03	E136D	Missense_Mutation	SNP	A	T	10:g.70719882A>T
Liver Hepatocellular Carcinoma (TCGA, PanCancer Atlas)	TCGA-G3-A7M5-01	N457I	Missense_Mutation	SNP	A	T	10:g.70730090A>T
Kidney Renal Clear Cell Carcinoma (TCGA, PanCancer Atlas)	TCGA-BP-5185-01	H543Q	Missense_Mutation	SNP	C	G	10:g.70733381C>G
Pheochromocytoma and Paraganglioma (TCGA, PanCancer Atlas)	TCGA-S7-A7WV-01	H523Y	Missense_Mutation	SNP	C	T	10:g.70733319C>T
Uterine Corpus Endometrial Carcinoma (TCGA, PanCancer Atlas)	TCGA-D1-A103-01	V673F	Missense_Mutation	SNP	G	T	10:g.70738712G>T
Uterine Corpus Endometrial Carcinoma (TCGA, PanCancer Atlas)	TCGA-AP-A051-01	T534M	Missense_Mutation	SNP	C	T	10:g.70733353C>T
Uterine Corpus Endometrial Carcinoma (TCGA, PanCancer Atlas)	TCGA-AP-A051-01	G557=	Splice_Region	SNP	A	G	10:g.70734428A>G
Uterine Corpus Endometrial Carcinoma (TCGA, PanCancer Atlas)	TCGA-AP-A0LM-01	E124K	Missense_Mutation	SNP	G	A	10:g.70719844G>A
Uterine Corpus Endometrial Carcinoma (TCGA, PanCancer Atlas)	TCGA-AP-A1DV-01	A127V	Missense_Mutation	SNP	C	T	10:g.70719854C>T
Uterine Corpus Endometrial Carcinoma (TCGA, PanCancer Atlas)	TCGA-AX-A0J1-01	R440H	Missense_Mutation	SNP	G	A	10:g.70730039G>A
Uterine Corpus Endometrial Carcinoma (TCGA, PanCancer Atlas)	TCGA-B5-A11E-01	A408T	Missense_Mutation	SNP	G	A	10:g.70728863G>A
Uterine Corpus Endometrial Carcinoma (TCGA, PanCancer Atlas)	TCGA-B5-A3FC-01	A688T	Missense_Mutation	SNP	G	A	10:g.70741317G>A
Uterine Corpus Endometrial Carcinoma (TCGA, PanCancer Atlas)	TCGA-BS-A0TC-01	E49*	Nonsense_Mutation	SNP	G	T	10:g.70719619G>T
Uterine Corpus Endometrial Carcinoma (TCGA, PanCancer Atlas)	TCGA-BS-A0UF-01	V58G	Missense_Mutation	SNP	T	G	10:g.70719647T>G
Uterine Corpus Endometrial Carcinoma (TCGA, PanCancer Atlas)	TCGA-BS-A0UF-01	K113T	Missense_Mutation	SNP	A	C	10:g.70719812A>C
Uterine Corpus Endometrial Carcinoma (TCGA, PanCancer Atlas)	TCGA-D1-A17B-01	L23V	Missense_Mutation	SNP	C	G	10:g.70716048C>G
Uterine Corpus Endometrial Carcinoma (TCGA, PanCancer Atlas)	TCGA-DF-A2KN-01	R527Q	Missense_Mutation	SNP	G	A	10:g.70733332G>A
Uterine Corpus Endometrial Carcinoma (TCGA, PanCancer Atlas)	TCGA-EO-A22X-01	V624I	Missense_Mutation	SNP	G	A	10:g.70737412G>A
Uterine Corpus Endometrial Carcinoma (TCGA, PanCancer Atlas)	TCGA-AX-A1C4-01	R758Q	Missense_Mutation	SNP	G	A	10:g.70742489G>A
Uterine Corpus Endometrial Carcinoma (TCGA, PanCancer Atlas)	TCGA-DF-A2KU-01	R758Q	Missense_Mutation	SNP	G	A	10:g.70742489G>A
Uterine Corpus Endometrial Carcinoma (TCGA, PanCancer Atlas)	TCGA-A5-A0G2-01	P148T	Missense_Mutation	SNP	C	A	10:g.70719916C>A
Uterine Corpus Endometrial Carcinoma (TCGA, PanCancer Atlas)	TCGA-A5-A0G2-01	R304H	Missense_Mutation	SNP	G	A	10:g.70726780G>A
Uterine Corpus Endometrial Carcinoma (TCGA, PanCancer Atlas)	TCGA-A5-A0G2-01	Q396H	Missense_Mutation	SNP	G	T	10:g.70728829G>T
Uterine Corpus Endometrial Carcinoma (TCGA, PanCancer Atlas)	TCGA-A5-A0G2-01	A464D	Missense_Mutation	SNP	C	A	10:g.70731651C>A
Uterine Corpus Endometrial Carcinoma (TCGA, PanCancer Atlas)	TCGA-A5-A0G2-01	A497D	Missense_Mutation	SNP	C	A	10:g.70731750C>A
Uterine Corpus Endometrial Carcinoma (TCGA, PanCancer Atlas)	TCGA-AJ-A3EL-01	G205E	Missense_Mutation	SNP	G	A	10:g.70723053G>A
Uterine Corpus Endometrial Carcinoma (TCGA, PanCancer Atlas)	TCGA-AP-A1DO-01	R738Q	Missense_Mutation	SNP	G	A	10:g.70742429G>A
Uterine Corpus Endometrial Carcinoma (TCGA, PanCancer Atlas)	TCGA-AX-A063-01	V114*	Frame_Shift_Del	DEL	A	-	10:g.70719808del
Uterine Corpus Endometrial Carcinoma (TCGA, PanCancer Atlas)	TCGA-B5-A11N-01	E656*	Nonsense_Mutation	SNP	G	T	10:g.70738661G>T
Uterine Corpus Endometrial Carcinoma (TCGA, PanCancer Atlas)	TCGA-B5-A1MX-01	R255M	Missense_Mutation	SNP	G	T	10:g.70723203G>T
Uterine Corpus Endometrial Carcinoma (TCGA, PanCancer Atlas)	TCGA-B5-A3FA-01	K137Q	Missense_Mutation	SNP	A	C	10:g.70719883A>C
Uterine Corpus Endometrial Carcinoma (TCGA, PanCancer Atlas)	TCGA-B5-A3FC-01	N152S	Missense_Mutation	SNP	A	G	10:g.70719929A>G
Uterine Corpus Endometrial Carcinoma (TCGA, PanCancer Atlas)	TCGA-B5-A3FC-01	A464S	Missense_Mutation	SNP	G	T	10:g.70731650G>T
Uterine Corpus Endometrial Carcinoma (TCGA, PanCancer Atlas)	TCGA-BK-A6W3-01	R484I	Missense_Mutation	SNP	G	T	10:g.70731711G>T
Uterine Corpus Endometrial Carcinoma (TCGA, PanCancer Atlas)	TCGA-BS-A0UF-01	A77Gfs*11	Frame_Shift_Ins	INS	-	A	10:g.70719696_70719697insA
Uterine Corpus Endometrial Carcinoma (TCGA, PanCancer Atlas)	TCGA-E6-A1LX-01	G671E	Missense_Mutation	SNP	G	A	10:g.70738707G>A
Uterine Corpus Endometrial Carcinoma (TCGA, PanCancer Atlas)	TCGA-E6-A1LX-01	R743I	Missense_Mutation	SNP	G	T	10:g.70742444G>T
Uterine Corpus Endometrial Carcinoma (TCGA, PanCancer Atlas)	TCGA-EO-A22R-01	S277R	Missense_Mutation	SNP	A	C	10:g.70725175A>C
Uterine Corpus Endometrial Carcinoma (TCGA, PanCancer Atlas)	TCGA-EO-A3AY-01	F683L	Missense_Mutation	SNP	T	G	10:g.70741304T>G
Uterine Corpus Endometrial Carcinoma (TCGA, PanCancer Atlas)	TCGA-EY-A1GU-01	G203=	Splice_Region	SNP	C	T	10:g.70723048C>T
Uterine Corpus Endometrial Carcinoma (TCGA, PanCancer Atlas)	TCGA-FI-A2D5-01	Q773H	Missense_Mutation	SNP	G	T	10:g.70742535G>T
Lung Adenocarcinoma (TCGA, PanCancer Atlas)	TCGA-17-Z026-01	E124K	Missense_Mutation	SNP	G	A	10:g.70719844G>A
Lung Adenocarcinoma (TCGA, PanCancer Atlas)	TCGA-55-6987-01	V685L	Missense_Mutation	SNP	G	T	10:g.70741308G>T
Lung Adenocarcinoma (TCGA, PanCancer Atlas)	TCGA-55-A490-01	P90A	Missense_Mutation	SNP	C	G	10:g.70719742C>G
Lung Adenocarcinoma (TCGA, PanCancer Atlas)	TCGA-86-8672-01	R204Q	Missense_Mutation	SNP	G	A	10:g.70723050G>A
Lung Adenocarcinoma (TCGA, PanCancer Atlas)	TCGA-17-Z058-01	X412_splice	Splice_Site	SNP	G	T	10:g.70728878G>T
Lung Adenocarcinoma (TCGA, PanCancer Atlas)	TCGA-05-4396-01	Q769K	Missense_Mutation	SNP	C	A	10:g.70742521C>A
Lung Adenocarcinoma (TCGA, PanCancer Atlas)	TCGA-17-Z031-01	Q352L	Missense_Mutation	SNP	A	T	10:g.70726924A>T
Esophageal Adenocarcinoma (TCGA, PanCancer Atlas)	TCGA-LN-A49M-01	R24P	Missense_Mutation	SNP	G	C	10:g.70716052G>C
Esophageal Adenocarcinoma (TCGA, PanCancer Atlas)	TCGA-Z6-AAPN-01	R562P	Missense_Mutation	SNP	G	C	10:g.70734442G>C
Skin Cutaneous Melanoma (TCGA, PanCancer Atlas)	TCGA-GN-A4U4-06	A459V	Missense_Mutation	SNP	C	T	10:g.70730096C>T
Skin Cutaneous Melanoma (TCGA, PanCancer Atlas)	TCGA-GN-A4U3-06	H419Y	Missense_Mutation	SNP	C	T	10:g.70729975C>T
Skin Cutaneous Melanoma (TCGA, PanCancer Atlas)	TCGA-EE-A182-06	S623F	Missense_Mutation	SNP	C	T	10:g.70737410C>T
Skin Cutaneous Melanoma (TCGA, PanCancer Atlas)	TCGA-BF-A1PU-01	G250V	Missense_Mutation	SNP	G	T	10:g.70723188G>T
Skin Cutaneous Melanoma (TCGA, PanCancer Atlas)	TCGA-D3-A1Q1-06	G153*	Nonsense_Mutation	SNP	G	T	10:g.70719931G>T
Skin Cutaneous Melanoma (TCGA, PanCancer Atlas)	TCGA-D3-A2JB-06	P211H	Missense_Mutation	SNP	C	A	10:g.70723071C>A
Skin Cutaneous Melanoma (TCGA, PanCancer Atlas)	TCGA-D3-A3C7-06	P261H	Missense_Mutation	SNP	C	A	10:g.70723221C>A
Skin Cutaneous Melanoma (TCGA, PanCancer Atlas)	TCGA-D3-A3CE-06	Q465K	Missense_Mutation	SNP	C	A	10:g.70731653C>A
Skin Cutaneous Melanoma (TCGA, PanCancer Atlas)	TCGA-DA-A1I1-06	E412*	Nonsense_Mutation	SNP	G	T	10:g.70728875G>T
Skin Cutaneous Melanoma (TCGA, PanCancer Atlas)	TCGA-EE-A181-06	P128H	Missense_Mutation	SNP	C	A	10:g.70719857C>A
Skin Cutaneous Melanoma (TCGA, PanCancer Atlas)	TCGA-EE-A3AH-06	G750C	Missense_Mutation	SNP	G	T	10:g.70742464G>T
Skin Cutaneous Melanoma (TCGA, PanCancer Atlas)	TCGA-GN-A26D-06	A556=	Splice_Region	SNP	G	T	10:g.70733420G>T
Skin Cutaneous Melanoma (TCGA, PanCancer Atlas)	TCGA-Z2-A8RT-06	P566S	Missense_Mutation	SNP	C	T	10:g.70734453C>T
Skin Cutaneous Melanoma (TCGA, PanCancer Atlas)	TCGA-Z2-A8RT-06	P566L	Missense_Mutation	SNP	C	T	10:g.70734454C>T
Stomach Adenocarcinoma (TCGA, PanCancer Atlas)	TCGA-BR-8078-01	R440C	Missense_Mutation	SNP	C	T	10:g.70730038C>T
Stomach Adenocarcinoma (TCGA, PanCancer Atlas)	TCGA-BR-8361-01	A241T	Missense_Mutation	SNP	G	A	10:g.70723160G>A
Stomach Adenocarcinoma (TCGA, PanCancer Atlas)	TCGA-BR-A4PD-01	S520A	Missense_Mutation	SNP	T	G	10:g.70733310T>G
Stomach Adenocarcinoma (TCGA, PanCancer Atlas)	TCGA-CD-A4MI-01	E34Rfs*6	Frame_Shift_Ins	INS	-	A	10:g.70719567_70719568insA
Stomach Adenocarcinoma (TCGA, PanCancer Atlas)	TCGA-HU-A4G9-01	V536Cfs*14	Frame_Shift_Del	DEL	G	-	10:g.70733354del
Stomach Adenocarcinoma (TCGA, PanCancer Atlas)	TCGA-3M-AB47-01	P472S	Missense_Mutation	SNP	C	T	10:g.70731674C>T
Breast Invasive Carcinoma (TCGA, PanCancer Atlas)	TCGA-GM-A2DF-01	R231Q	Missense_Mutation	SNP	G	A	10:g.70723131G>A
Breast Invasive Carcinoma (TCGA, PanCancer Atlas)	TCGA-C8-A12K-01	D625N	Missense_Mutation	SNP	G	A	10:g.70737415G>A
Breast Invasive Carcinoma (TCGA, PanCancer Atlas)	TCGA-BH-A201-01	K595R	Missense_Mutation	SNP	A	G	10:g.70737326A>G
Breast Invasive Carcinoma (TCGA, PanCancer Atlas)	TCGA-E2-A574-01	K403N	Missense_Mutation	SNP	G	C	10:g.70728850G>C
Breast Invasive Carcinoma (TCGA, PanCancer Atlas)	TCGA-BH-A0HP-01	E176Q	Missense_Mutation	SNP	G	C	10:g.70720000G>C
Breast Invasive Carcinoma (TCGA, PanCancer Atlas)	TCGA-AO-A03P-01	V586M	Missense_Mutation	SNP	G	A	10:g.70737298G>A
Breast Invasive Carcinoma (TCGA, PanCancer Atlas)	TCGA-D8-A1J9-01	K387N	Missense_Mutation	SNP	G	C	10:g.70728802G>C
Colorectal Adenocarcinoma (TCGA, PanCancer Atlas)	TCGA-AG-A002-01	K98T	Missense_Mutation	SNP	A	C	10:g.70719767A>C
Colorectal Adenocarcinoma (TCGA, PanCancer Atlas)	TCGA-AG-A002-01	V673F	Missense_Mutation	SNP	G	T	10:g.70738712G>T
Colorectal Adenocarcinoma (TCGA, PanCancer Atlas)	TCGA-AA-3811-01	N117Mfs*9	Frame_Shift_Del	DEL	A	-	10:g.70719819del
Colorectal Adenocarcinoma (TCGA, PanCancer Atlas)	TCGA-D5-6927-01	N117Mfs*9	Frame_Shift_Del	DEL	A	-	10:g.70719819del
Colorectal Adenocarcinoma (TCGA, PanCancer Atlas)	TCGA-A6-6781-01	R775Q	Missense_Mutation	SNP	G	A	10:g.70742540G>A
Colorectal Adenocarcinoma (TCGA, PanCancer Atlas)	TCGA-AA-3492-01	R304C	Missense_Mutation	SNP	C	T	10:g.70726779C>T
Colorectal Adenocarcinoma (TCGA, PanCancer Atlas)	TCGA-AA-3663-01	H419N	Missense_Mutation	SNP	C	A	10:g.70729975C>A
Kidney Renal Papillary Cell Carcinoma (TCGA, PanCancer Atlas)	TCGA-GL-A9DD-01	K577N	Missense_Mutation	SNP	A	C	10:g.70734488A>C
Head and Neck Squamous Cell Carcinoma (TCGA, PanCancer Atlas)	TCGA-F7-A624-01	A688T	Missense_Mutation	SNP	G	A	10:g.70741317G>A
Head and Neck Squamous Cell Carcinoma (TCGA, PanCancer Atlas)	TCGA-F7-A624-01	A166V	Missense_Mutation	SNP	C	T	10:g.70719971C>T
Head and Neck Squamous Cell Carcinoma (TCGA, PanCancer Atlas)	TCGA-CV-7433-01	T407M	Missense_Mutation	SNP	C	T	10:g.70728861C>T
Head and Neck Squamous Cell Carcinoma (TCGA, PanCancer Atlas)	TCGA-CV-7099-01	G620Vfs*5	Frame_Shift_Del	DEL	G	-	10:g.70737400del
Head and Neck Squamous Cell Carcinoma (TCGA, PanCancer Atlas)	TCGA-CR-6484-01	E599K	Missense_Mutation	SNP	G	A	10:g.70737337G>A
Cervical Squamous Cell Carcinoma (TCGA, PanCancer Atlas)	TCGA-EA-A3HS-01	V624I	Missense_Mutation	SNP	G	A	10:g.70737412G>A
Cervical Squamous Cell Carcinoma (TCGA, PanCancer Atlas)	TCGA-MU-A5YI-01	I645V	Missense_Mutation	SNP	A	G	10:g.70738628A>G
Cervical Squamous Cell Carcinoma (TCGA, PanCancer Atlas)	TCGA-IR-A3LA-01	E664Q	Missense_Mutation	SNP	G	C	10:g.70738685G>C

## Sheet: StableD
Supplementary Table D.Top 100 genes with similar expression pattern to DDX21 gene from all tumor types of TCGA datasets by GEPIA2.
Gene Symbol	Gene ID	Pearson Correlation Coefficient
WDR43	ENSG00000163811.11	0.79
NOLC1	ENSG00000166197.16	0.78
PRPF40A	ENSG00000196504.15	0.74
NAA15	ENSG00000164134.12	0.74
DDX18	ENSG00000088205.12	0.72
MCMBP	ENSG00000197771.12	0.71
ABCE1	ENSG00000164163.10	0.71
EIF3A	ENSG00000107581.12	0.7
VPS26A	ENSG00000122958.14	0.7
SMNDC1	ENSG00000119953.12	0.69
SYNCRIP	ENSG00000135316.17	0.69
TFAM	ENSG00000108064.10	0.69
ANAPC1	ENSG00000153107.11	0.69
HEATR1	ENSG00000119285.10	0.69
PTBP3	ENSG00000119314.15	0.69
SRPK1	ENSG00000096063.14	0.69
KIF20B	ENSG00000138182.14	0.68
EIF3J	ENSG00000104131.12	0.68
NOC3L	ENSG00000173145.11	0.68
BMS1	ENSG00000165733.7	0.67
RBM12	ENSG00000244462.7	0.67
GART	ENSG00000159131.16	0.67
WDR36	ENSG00000134987.11	0.67
MTPAP	ENSG00000107951.12	0.66
GTF2H3	ENSG00000111358.13	0.66
IARS	ENSG00000196305.17	0.66
QTRTD1	ENSG00000151576.10	0.65
NDC1	ENSG00000058804.11	0.65
URB2	ENSG00000135763.9	0.65
PUS7	ENSG00000091127.13	0.65
ISG20L2	ENSG00000143319.16	0.64
NAA25	ENSG00000111300.9	0.64
B3GALNT2	ENSG00000162885.12	0.64
TAF2	ENSG00000064313.11	0.64
UBE3C	ENSG00000009335.17	0.64
ACTR3	ENSG00000115091.11	0.64
STRN	ENSG00000115808.11	0.64
KPNA4	ENSG00000186432.8	0.64
NUP153	ENSG00000124789.11	0.64
POLR1B	ENSG00000125630.15	0.64
LSM12P1	ENSG00000232024.2	0.63
ARHGAP11A	ENSG00000198826.10	0.63
ACTR2	ENSG00000138071.13	0.63
G3BP1	ENSG00000145907.14	0.63
MTDH	ENSG00000147649.9	0.63
NCL	ENSG00000115053.15	0.63
NIP7	ENSG00000132603.13	0.63
TMOD3	ENSG00000138594.12	0.63
IDE	ENSG00000119912.15	0.63
KCMF1	ENSG00000176407.17	0.63
CPSF2	ENSG00000165934.12	0.63
PSME3	ENSG00000131467.10	0.63
NUP50	ENSG00000093000.18	0.63
ETF1	ENSG00000120705.12	0.63
TDG	ENSG00000139372.14	0.63
SERBP1	ENSG00000142864.14	0.63
MMS22L	ENSG00000146263.11	0.63
DDX46	ENSG00000145833.15	0.63
IPO7	ENSG00000205339.9	0.62
POLR1A	ENSG00000068654.15	0.62
SCYL2	ENSG00000136021.17	0.62
TAF1A	ENSG00000143498.17	0.62
OPA1	ENSG00000198836.8	0.62
CHUK	ENSG00000213341.10	0.62
ASXL2	ENSG00000143970.16	0.62
VTI1A	ENSG00000151532.13	0.62
PAK2	ENSG00000180370.10	0.62
EIF2S1	ENSG00000134001.12	0.62
PATL1	ENSG00000166889.13	0.61
MOB1A	ENSG00000114978.17	0.61
TTF2	ENSG00000116830.11	0.61
TSR1	ENSG00000167721.10	0.61
ZNF207	ENSG00000010244.16	0.61
NAA50	ENSG00000121579.12	0.61
LARP4B	ENSG00000107929.14	0.61
NUP98	ENSG00000110713.15	0.61
NUDCD1	ENSG00000120526.10	0.61
LARP4	ENSG00000161813.20	0.61
OTUD4	ENSG00000164164.15	0.61
C10orf12	ENSG00000155640.6	0.61
CREB1	ENSG00000118260.14	0.61
NOL10	ENSG00000115761.15	0.61
DKC1	ENSG00000130826.15	0.61
WDR3	ENSG00000065183.15	0.61
AGO2	ENSG00000123908.11	0.6
SENP1	ENSG00000079387.13	0.6
METTL8	ENSG00000123600.18	0.6
HSPA14	ENSG00000187522.13	0.6
BCLAF1	ENSG00000029363.15	0.6
ZWILCH	ENSG00000174442.11	0.6
NUP160	ENSG00000030066.13	0.6
AHCTF1	ENSG00000153207.14	0.6
UBA6	ENSG00000033178.12	0.6
ZBED4	ENSG00000100426.6	0.6
ZBTB11	ENSG00000066422.4	0.6
ARL5B	ENSG00000165997.4	0.6
GNL3L	ENSG00000130119.15	0.6
PA2G4	ENSG00000170515.13	0.6
UTP15	ENSG00000164338.9	0.6
UCHL5	ENSG00000116750.13	0.6

## Sheet: StableE
Supplementary Table E.KEGG enrichment analysis of 50 co-expressed genes of DDX21 derived by STRING tools.
KEGG ID	term description	observed gene count	background gene count	strength	false discovery rate	matching proteins in your network (IDs)	matching proteins in your network (labels)
hsa03008	Ribosome biogenesis in eukaryotes	5	77	1.4	0.00068	9606.ENSP00000221801,9606.ENSP00000264279,9606.ENSP00000358563,9606.ENSP00000366396,9606.ENSP00000425979	FBL,NOP58,DKC1,XRN2,DROSHA
hsa03040	Spliceosome	6	132	1.24	0.00068	9606.ENSP00000283179,9606.ENSP00000326806,9606.ENSP00000336741,9606.ENSP00000341826,9606.ENSP00000451291,9606.ENSP00000460348	HNRNPU,NCBP2,DHX15,HNRNPA1,HNRNPC,PRPF8

## Sheet: StableF
Supplementary Table F.GO cellular component (CC) enrichment analysis of 50 co-expressed genes of DDX21 derived by STRING tools.
GO term ID	term description	observed gene count	background gene count	strength	false discovery rate	matching proteins in your network (IDs)	matching proteins in your network (symbols)
GO:1990904	ribonucleoprotein complex	27	677	1.18	1.48e-22	9606.ENSP00000221801,9606.ENSP00000225430,9606.ENSP00000264279,9606.ENSP00000283179,9606.ENSP00000284690,9606.ENSP00000296930,9606.ENSP00000297579,9606.ENSP00000298910,9606.ENSP00000322396,9606.ENSP00000336741,9606.ENSP00000339145,9606.ENSP00000339795,9606.ENSP00000341826,9606.ENSP00000356520,9606.ENSP00000358563,9606.ENSP00000358635,9606.ENSP00000361626,9606.ENSP00000363745,9606.ENSP00000384621,…	FBL,RPL19,NOP58,HNRNPU,DHX32,NPM1,DCAF13,LRRK2,RRS1,DHX15,RRP1B,RPL7,HNRNPA1,DHX9,DKC1,SYNCRIP,YBX1,HNRNPR,DQX1,FTSJ3,RPL6,EBNA1BP2,RPL37A,LARP7,HNRNPC,PRPF8,RSL1D1
GO:0005634	nucleus	50	7390	0.41	3.15e-17	9606.ENSP00000221801,9606.ENSP00000225430,9606.ENSP00000225698,9606.ENSP00000261366,9606.ENSP00000261667,9606.ENSP00000264279,9606.ENSP00000283179,9606.ENSP00000284690,9606.ENSP00000296930,9606.ENSP00000297579,9606.ENSP00000298910,9606.ENSP00000305721,9606.ENSP00000322396,9606.ENSP00000326806,9606.ENSP00000328773,9606.ENSP00000330878,9606.ENSP00000336741,9606.ENSP00000339145,9606.ENSP00000339795,…	FBL,RPL19,C1QBP,LMNB1,KPNA3,NOP58,HNRNPU,DHX32,NPM1,DCAF13,LRRK2,IBTK,RRS1,NCBP2,HEXIM1,KPNA7,DHX15,RRP1B,RPL7,HNRNPA1,DDX21,UBE2I,DHX9,DKC1,SYNCRIP,SRPK3,NFIA,YBX1,CDK9,SRPK1,HNRNPR,XRN2,SRPK2,DDX3X,DQX1,RBM34,FTSJ3,RPL6,SUMO2,EBNA1BP2,RPL37A,LARP7,DDX4,DROSHA,KPNA2,HNRNPC,RNPS1,PRPF8,RSL1D1,RECQL4
GO:0031981	nuclear lumen	43	4733	0.54	2.16e-16	9606.ENSP00000221801,9606.ENSP00000225430,9606.ENSP00000225698,9606.ENSP00000261366,9606.ENSP00000261667,9606.ENSP00000264279,9606.ENSP00000283179,9606.ENSP00000296930,9606.ENSP00000297579,9606.ENSP00000298910,9606.ENSP00000305721,9606.ENSP00000322396,9606.ENSP00000326806,9606.ENSP00000328773,9606.ENSP00000330878,9606.ENSP00000336741,9606.ENSP00000339145,9606.ENSP00000339795,9606.ENSP00000341826,…	FBL,RPL19,C1QBP,LMNB1,KPNA3,NOP58,HNRNPU,NPM1,DCAF13,LRRK2,IBTK,RRS1,NCBP2,HEXIM1,KPNA7,DHX15,RRP1B,RPL7,HNRNPA1,DDX21,UBE2I,DHX9,DKC1,SYNCRIP,NFIA,YBX1,CDK9,SRPK1,HNRNPR,XRN2,SRPK2,DDX3X,RBM34,FTSJ3,SUMO2,EBNA1BP2,LARP7,DROSHA,KPNA2,HNRNPC,RNPS1,PRPF8,RSL1D1
GO:0005654	nucleoplasm	38	3973	0.56	9.25e-14	9606.ENSP00000221801,9606.ENSP00000261366,9606.ENSP00000261667,9606.ENSP00000264279,9606.ENSP00000283179,9606.ENSP00000296930,9606.ENSP00000297579,9606.ENSP00000298910,9606.ENSP00000305721,9606.ENSP00000322396,9606.ENSP00000326806,9606.ENSP00000328773,9606.ENSP00000330878,9606.ENSP00000336741,9606.ENSP00000339145,9606.ENSP00000341826,9606.ENSP00000346120,9606.ENSP00000348056,9606.ENSP00000356520,…	FBL,LMNB1,KPNA3,NOP58,HNRNPU,NPM1,DCAF13,LRRK2,IBTK,RRS1,NCBP2,HEXIM1,KPNA7,DHX15,RRP1B,HNRNPA1,DDX21,UBE2I,DHX9,DKC1,SYNCRIP,NFIA,YBX1,CDK9,SRPK1,HNRNPR,XRN2,SRPK2,DDX3X,RBM34,FTSJ3,SUMO2,LARP7,DROSHA,KPNA2,HNRNPC,RNPS1,PRPF8
GO:0043231	intracellular membrane-bounded organelle	51	10761	0.26	1.86e-11	9606.ENSP00000221801,9606.ENSP00000225430,9606.ENSP00000225698,9606.ENSP00000261366,9606.ENSP00000261667,9606.ENSP00000264279,9606.ENSP00000283179,9606.ENSP00000284690,9606.ENSP00000296930,9606.ENSP00000297579,9606.ENSP00000298910,9606.ENSP00000305721,9606.ENSP00000322396,9606.ENSP00000326806,9606.ENSP00000328773,9606.ENSP00000330878,9606.ENSP00000336741,9606.ENSP00000339145,9606.ENSP00000339795,…	FBL,RPL19,C1QBP,LMNB1,KPNA3,NOP58,HNRNPU,DHX32,NPM1,DCAF13,LRRK2,IBTK,RRS1,NCBP2,HEXIM1,KPNA7,DHX15,RRP1B,RPL7,HNRNPA1,DDX21,UBE2I,DHX9,DKC1,SYNCRIP,SRPK3,NFIA,STAU1,YBX1,CDK9,SRPK1,HNRNPR,XRN2,SRPK2,DDX3X,DQX1,RBM34,FTSJ3,RPL6,SUMO2,EBNA1BP2,RPL37A,LARP7,DDX4,DROSHA,KPNA2,HNRNPC,RNPS1,PRPF8,RSL1D1,RECQL4
GO:0005730	nucleolus	20	924	0.92	1.87e-11	9606.ENSP00000221801,9606.ENSP00000225430,9606.ENSP00000225698,9606.ENSP00000264279,9606.ENSP00000296930,9606.ENSP00000297579,9606.ENSP00000322396,9606.ENSP00000336741,9606.ENSP00000339145,9606.ENSP00000339795,9606.ENSP00000346120,9606.ENSP00000356520,9606.ENSP00000358563,9606.ENSP00000366396,9606.ENSP00000377262,9606.ENSP00000386226,9606.ENSP00000396673,9606.ENSP00000407323,9606.ENSP00000425979,…	FBL,RPL19,C1QBP,NOP58,NPM1,DCAF13,RRS1,DHX15,RRP1B,RPL7,DDX21,DHX9,DKC1,XRN2,SRPK2,RBM34,FTSJ3,EBNA1BP2,DROSHA,RSL1D1
GO:0030684	preribosome	8	78	1.59	1.31e-08	9606.ENSP00000221801,9606.ENSP00000264279,9606.ENSP00000297579,9606.ENSP00000322396,9606.ENSP00000339145,9606.ENSP00000396673,9606.ENSP00000407323,9606.ENSP00000460871	FBL,NOP58,DCAF13,RRS1,RRP1B,FTSJ3,EBNA1BP2,RSL1D1
GO:0043232	intracellular non-membrane-bounded organelle	35	4880	0.44	1.59e-08	9606.ENSP00000221801,9606.ENSP00000225430,9606.ENSP00000225698,9606.ENSP00000261366,9606.ENSP00000264279,9606.ENSP00000283179,9606.ENSP00000296930,9606.ENSP00000297579,9606.ENSP00000322396,9606.ENSP00000330878,9606.ENSP00000336741,9606.ENSP00000339145,9606.ENSP00000339795,9606.ENSP00000346120,9606.ENSP00000348056,9606.ENSP00000356520,9606.ENSP00000358563,9606.ENSP00000360231,9606.ENSP00000360922,…	FBL,RPL19,C1QBP,LMNB1,NOP58,HNRNPU,NPM1,DCAF13,RRS1,KPNA7,DHX15,RRP1B,RPL7,DDX21,UBE2I,DHX9,DKC1,NFIA,STAU1,YBX1,CDK9,SRPK1,XRN2,SRPK2,DDX3X,RBM34,FTSJ3,RPL6,EBNA1BP2,RPL37A,DDX4,DROSHA,HNRNPC,RSL1D1,RECQL4
GO:0005681	spliceosomal complex	10	192	1.3	1.74e-08	9606.ENSP00000283179,9606.ENSP00000284690,9606.ENSP00000336741,9606.ENSP00000341826,9606.ENSP00000358635,9606.ENSP00000361626,9606.ENSP00000363745,9606.ENSP00000384621,9606.ENSP00000451291,9606.ENSP00000460348	HNRNPU,DHX32,DHX15,HNRNPA1,SYNCRIP,YBX1,HNRNPR,DQX1,HNRNPC,PRPF8
GO:0032991	protein-containing complex	35	5073	0.42	3.46e-08	9606.ENSP00000221801,9606.ENSP00000225430,9606.ENSP00000261667,9606.ENSP00000264279,9606.ENSP00000283179,9606.ENSP00000284690,9606.ENSP00000296930,9606.ENSP00000297579,9606.ENSP00000298910,9606.ENSP00000322396,9606.ENSP00000326806,9606.ENSP00000336741,9606.ENSP00000339145,9606.ENSP00000339795,9606.ENSP00000341826,9606.ENSP00000348056,9606.ENSP00000356520,9606.ENSP00000358563,9606.ENSP00000358635,…	FBL,RPL19,KPNA3,NOP58,HNRNPU,DHX32,NPM1,DCAF13,LRRK2,RRS1,NCBP2,DHX15,RRP1B,RPL7,HNRNPA1,UBE2I,DHX9,DKC1,SYNCRIP,STAU1,YBX1,CDK9,HNRNPR,DDX3X,DQX1,FTSJ3,RPL6,EBNA1BP2,RPL37A,LARP7,DROSHA,HNRNPC,RNPS1,PRPF8,RSL1D1
GO:0070937	CRD-mediated mRNA stability complex	4	6	2.41	1.15e-06	9606.ENSP00000283179,9606.ENSP00000356520,9606.ENSP00000358635,9606.ENSP00000361626	HNRNPU,DHX9,SYNCRIP,YBX1
GO:0016604	nuclear body	13	789	0.8	1.18e-05	9606.ENSP00000221801,9606.ENSP00000264279,9606.ENSP00000283179,9606.ENSP00000336741,9606.ENSP00000348056,9606.ENSP00000356520,9606.ENSP00000358563,9606.ENSP00000362361,9606.ENSP00000362931,9606.ENSP00000377262,9606.ENSP00000405965,9606.ENSP00000457723,9606.ENSP00000460348	FBL,NOP58,HNRNPU,DHX15,UBE2I,DHX9,DKC1,CDK9,SRPK1,SRPK2,SUMO2,RNPS1,PRPF8
GO:0071013	catalytic step 2 spliceosome	6	87	1.42	1.71e-05	9606.ENSP00000283179,9606.ENSP00000341826,9606.ENSP00000358635,9606.ENSP00000363745,9606.ENSP00000451291,9606.ENSP00000460348	HNRNPU,HNRNPA1,SYNCRIP,HNRNPR,HNRNPC,PRPF8
GO:0036464	cytoplasmic ribonucleoprotein granule	8	231	1.12	1.95e-05	9606.ENSP00000283179,9606.ENSP00000356520,9606.ENSP00000360922,9606.ENSP00000361626,9606.ENSP00000362361,9606.ENSP00000382840,9606.ENSP00000403172,9606.ENSP00000424838	HNRNPU,DHX9,STAU1,YBX1,CDK9,DDX3X,RPL6,DDX4
GO:0030687	preribosome, large subunit precursor	4	24	1.81	8.11e-05	9606.ENSP00000322396,9606.ENSP00000339145,9606.ENSP00000396673,9606.ENSP00000407323	RRS1,RRP1B,FTSJ3,EBNA1BP2
GO:0022625	cytosolic large ribosomal subunit	4	56	1.44	0.0017	9606.ENSP00000225430,9606.ENSP00000339795,9606.ENSP00000403172,9606.ENSP00000418082	RPL19,RPL7,RPL6,RPL37A
GO:0005697	telomerase holoenzyme complex	3	20	1.76	0.0027	9606.ENSP00000283179,9606.ENSP00000358563,9606.ENSP00000451291	HNRNPU,DKC1,HNRNPC
GO:0005732	small nucleolar ribonucleoprotein complex	3	24	1.68	0.0042	9606.ENSP00000221801,9606.ENSP00000264279,9606.ENSP00000358563	FBL,NOP58,DKC1
GO:0042788	polysomal ribosome	3	32	1.56	0.009	9606.ENSP00000225430,9606.ENSP00000356520,9606.ENSP00000403172	RPL19,DHX9,RPL6
GO:1902494	catalytic complex	12	1328	0.54	0.0109	9606.ENSP00000283179,9606.ENSP00000297579,9606.ENSP00000341826,9606.ENSP00000348056,9606.ENSP00000356520,9606.ENSP00000358563,9606.ENSP00000358635,9606.ENSP00000362361,9606.ENSP00000363745,9606.ENSP00000425979,9606.ENSP00000451291,9606.ENSP00000460348	HNRNPU,DCAF13,HNRNPA1,UBE2I,DHX9,DKC1,SYNCRIP,CDK9,HNRNPR,DROSHA,HNRNPC,PRPF8
GO:0032040	small-subunit processome	3	38	1.48	0.013	9606.ENSP00000221801,9606.ENSP00000264279,9606.ENSP00000297579	FBL,NOP58,DCAF13
GO:0001652	granular component	2	6	2.11	0.0141	9606.ENSP00000221801,9606.ENSP00000339145	FBL,RRP1B
GO:0071204	histone pre-mRNA 3end processing complex	2	6	2.11	0.0141	9606.ENSP00000358635,9606.ENSP00000361626	SYNCRIP,YBX1
GO:0031428	box C/D snoRNP complex	2	7	2.04	0.017	9606.ENSP00000221801,9606.ENSP00000264279	FBL,NOP58
GO:0005840	ribosome	5	213	0.95	0.0171	9606.ENSP00000225430,9606.ENSP00000339795,9606.ENSP00000356520,9606.ENSP00000403172,9606.ENSP00000418082	RPL19,RPL7,DHX9,RPL6,RPL37A
GO:0001650	fibrillar center	4	130	1.07	0.0269	9606.ENSP00000221801,9606.ENSP00000264279,9606.ENSP00000322396,9606.ENSP00000358563	FBL,NOP58,RRS1,DKC1
GO:0034399	nuclear periphery	4	133	1.06	0.0285	9606.ENSP00000261366,9606.ENSP00000283179,9606.ENSP00000362931,9606.ENSP00000407323	LMNB1,HNRNPU,SRPK1,EBNA1BP2
GO:0005829	cytosol	25	5193	0.27	0.0318	9606.ENSP00000225430,9606.ENSP00000225698,9606.ENSP00000261667,9606.ENSP00000264279,9606.ENSP00000296930,9606.ENSP00000297579,9606.ENSP00000298910,9606.ENSP00000326806,9606.ENSP00000330878,9606.ENSP00000339145,9606.ENSP00000339795,9606.ENSP00000346120,9606.ENSP00000348056,9606.ENSP00000356520,9606.ENSP00000360922,9606.ENSP00000361626,9606.ENSP00000362931,9606.ENSP00000377262,9606.ENSP00000382840,…	RPL19,C1QBP,KPNA3,NOP58,NPM1,DCAF13,LRRK2,NCBP2,KPNA7,RRP1B,RPL7,DDX21,UBE2I,DHX9,STAU1,YBX1,SRPK1,SRPK2,DDX3X,RPL6,RPL37A,LARP7,KPNA2,HNRNPC,RNPS1
GO:0015030	Cajal body	3	59	1.29	0.0345	9606.ENSP00000221801,9606.ENSP00000264279,9606.ENSP00000358563	FBL,NOP58,DKC1
GO:0016607	nuclear speck	6	399	0.76	0.0367	9606.ENSP00000283179,9606.ENSP00000336741,9606.ENSP00000362931,9606.ENSP00000377262,9606.ENSP00000457723,9606.ENSP00000460348	HNRNPU,DHX15,SRPK1,SRPK2,RNPS1,PRPF8
GO:0030688	preribosome, small subunit precursor	2	14	1.74	0.0454	9606.ENSP00000339145,9606.ENSP00000396673	RRP1B,FTSJ3

## Sheet: StableG
Supplementary Table G.GO biological process (BP) enrichment analysis of 50 co-expressed genes of DDX21 derived by STRING tools(100 samples).
GO term ID	term description	observed gene count	background gene count	strength	false discovery rate	matching proteins in your network (IDs)	matching proteins in your network (labels)
GO:0016070	RNA metabolic process	35	1584	0.93	2.91e-22	9606.ENSP00000221801,9606.ENSP00000225430,9606.ENSP00000225698,9606.ENSP00000264279,9606.ENSP00000283179,9606.ENSP00000297579,9606.ENSP00000322396,9606.ENSP00000326806,9606.ENSP00000336741,9606.ENSP00000339145,9606.ENSP00000339795,9606.ENSP00000341826,9606.ENSP00000346120,9606.ENSP00000356520,9606.ENSP00000358563,9606.ENSP00000358635,9606.ENSP00000359119,9606.ENSP00000361626,9606.ENSP00000362361,…	FBL,RPL19,C1QBP,NOP58,HNRNPU,DCAF13,RRS1,NCBP2,DHX15,RRP1B,RPL7,HNRNPA1,DDX21,DHX9,DKC1,SYNCRIP,SRPK3,YBX1,CDK9,SRPK1,HNRNPR,XRN2,SRPK2,DDX3X,FTSJ3,RPL6,EBNA1BP2,RPL37A,LARP7,DDX4,DROSHA,HNRNPC,RNPS1,PRPF8,RSL1D1
GO:0006396	RNA processing	29	854	1.11	3e-22	9606.ENSP00000221801,9606.ENSP00000225698,9606.ENSP00000264279,9606.ENSP00000283179,9606.ENSP00000297579,9606.ENSP00000322396,9606.ENSP00000326806,9606.ENSP00000336741,9606.ENSP00000339145,9606.ENSP00000339795,9606.ENSP00000341826,9606.ENSP00000346120,9606.ENSP00000356520,9606.ENSP00000358563,9606.ENSP00000358635,9606.ENSP00000359119,9606.ENSP00000361626,9606.ENSP00000362931,9606.ENSP00000363745,…	FBL,C1QBP,NOP58,HNRNPU,DCAF13,RRS1,NCBP2,DHX15,RRP1B,RPL7,HNRNPA1,DDX21,DHX9,DKC1,SYNCRIP,SRPK3,YBX1,SRPK1,HNRNPR,XRN2,SRPK2,FTSJ3,EBNA1BP2,LARP7,DROSHA,HNRNPC,RNPS1,PRPF8,RSL1D1
GO:0090304	nucleic acid metabolic process	38	2178	0.83	4.84e-22	9606.ENSP00000221801,9606.ENSP00000225430,9606.ENSP00000225698,9606.ENSP00000264279,9606.ENSP00000283179,9606.ENSP00000296930,9606.ENSP00000297579,9606.ENSP00000322396,9606.ENSP00000326806,9606.ENSP00000336741,9606.ENSP00000339145,9606.ENSP00000339795,9606.ENSP00000341826,9606.ENSP00000346120,9606.ENSP00000356520,9606.ENSP00000358563,9606.ENSP00000358635,9606.ENSP00000359119,9606.ENSP00000361626,…	FBL,RPL19,C1QBP,NOP58,HNRNPU,NPM1,DCAF13,RRS1,NCBP2,DHX15,RRP1B,RPL7,HNRNPA1,DDX21,DHX9,DKC1,SYNCRIP,SRPK3,YBX1,CDK9,SRPK1,HNRNPR,XRN2,SRPK2,DDX3X,FTSJ3,RPL6,EBNA1BP2,RPL37A,LARP7,DDX4,DROSHA,KPNA2,HNRNPC,RNPS1,PRPF8,RSL1D1,RECQL4
GO:0006139	nucleobase-containing compound metabolic process	39	2659	0.75	2.49e-20	9606.ENSP00000221801,9606.ENSP00000225430,9606.ENSP00000225698,9606.ENSP00000264279,9606.ENSP00000283179,9606.ENSP00000296930,9606.ENSP00000297579,9606.ENSP00000298910,9606.ENSP00000322396,9606.ENSP00000326806,9606.ENSP00000336741,9606.ENSP00000339145,9606.ENSP00000339795,9606.ENSP00000341826,9606.ENSP00000346120,9606.ENSP00000356520,9606.ENSP00000358563,9606.ENSP00000358635,9606.ENSP00000359119,…	FBL,RPL19,C1QBP,NOP58,HNRNPU,NPM1,DCAF13,LRRK2,RRS1,NCBP2,DHX15,RRP1B,RPL7,HNRNPA1,DDX21,DHX9,DKC1,SYNCRIP,SRPK3,YBX1,CDK9,SRPK1,HNRNPR,XRN2,SRPK2,DDX3X,FTSJ3,RPL6,EBNA1BP2,RPL37A,LARP7,DDX4,DROSHA,KPNA2,HNRNPC,RNPS1,PRPF8,RSL1D1,RECQL4
GO:0022613	ribonucleoprotein complex biogenesis	22	423	1.3	1.19e-19	9606.ENSP00000221801,9606.ENSP00000225698,9606.ENSP00000264279,9606.ENSP00000296930,9606.ENSP00000297579,9606.ENSP00000322396,9606.ENSP00000339145,9606.ENSP00000339795,9606.ENSP00000346120,9606.ENSP00000356520,9606.ENSP00000358563,9606.ENSP00000359119,9606.ENSP00000362931,9606.ENSP00000366396,9606.ENSP00000377262,9606.ENSP00000382840,9606.ENSP00000396673,9606.ENSP00000403172,9606.ENSP00000407323,…	FBL,C1QBP,NOP58,NPM1,DCAF13,RRS1,RRP1B,RPL7,DDX21,DHX9,DKC1,SRPK3,SRPK1,XRN2,SRPK2,DDX3X,FTSJ3,RPL6,EBNA1BP2,DROSHA,PRPF8,RSL1D1
GO:0010467	gene expression	34	2056	0.8	3.52e-18	9606.ENSP00000221801,9606.ENSP00000225430,9606.ENSP00000225698,9606.ENSP00000264279,9606.ENSP00000283179,9606.ENSP00000297579,9606.ENSP00000322396,9606.ENSP00000326806,9606.ENSP00000336741,9606.ENSP00000339145,9606.ENSP00000339795,9606.ENSP00000341826,9606.ENSP00000346120,9606.ENSP00000356520,9606.ENSP00000358563,9606.ENSP00000358635,9606.ENSP00000359119,9606.ENSP00000361626,9606.ENSP00000362361,…	FBL,RPL19,C1QBP,NOP58,HNRNPU,DCAF13,RRS1,NCBP2,DHX15,RRP1B,RPL7,HNRNPA1,DDX21,DHX9,DKC1,SYNCRIP,SRPK3,YBX1,CDK9,SRPK1,HNRNPR,XRN2,SRPK2,DDX3X,FTSJ3,RPL6,EBNA1BP2,RPL37A,LARP7,DROSHA,HNRNPC,RNPS1,PRPF8,RSL1D1
GO:0016071	mRNA metabolic process	23	678	1.11	4.51e-17	9606.ENSP00000225430,9606.ENSP00000225698,9606.ENSP00000283179,9606.ENSP00000326806,9606.ENSP00000336741,9606.ENSP00000339145,9606.ENSP00000339795,9606.ENSP00000341826,9606.ENSP00000356520,9606.ENSP00000358563,9606.ENSP00000358635,9606.ENSP00000359119,9606.ENSP00000361626,9606.ENSP00000362931,9606.ENSP00000363745,9606.ENSP00000366396,9606.ENSP00000377262,9606.ENSP00000403172,9606.ENSP00000418082,…	RPL19,C1QBP,HNRNPU,NCBP2,DHX15,RRP1B,RPL7,HNRNPA1,DHX9,DKC1,SYNCRIP,SRPK3,YBX1,SRPK1,HNRNPR,XRN2,SRPK2,RPL6,RPL37A,LARP7,HNRNPC,RNPS1,PRPF8
GO:0042254	ribosome biogenesis	17	292	1.35	1.94e-15	9606.ENSP00000221801,9606.ENSP00000225698,9606.ENSP00000264279,9606.ENSP00000296930,9606.ENSP00000297579,9606.ENSP00000322396,9606.ENSP00000339145,9606.ENSP00000339795,9606.ENSP00000346120,9606.ENSP00000358563,9606.ENSP00000366396,9606.ENSP00000382840,9606.ENSP00000396673,9606.ENSP00000403172,9606.ENSP00000407323,9606.ENSP00000425979,9606.ENSP00000460871	FBL,C1QBP,NOP58,NPM1,DCAF13,RRS1,RRP1B,RPL7,DDX21,DKC1,XRN2,DDX3X,FTSJ3,RPL6,EBNA1BP2,DROSHA,RSL1D1
GO:0006397	mRNA processing	18	468	1.17	1.6e-13	9606.ENSP00000225698,9606.ENSP00000283179,9606.ENSP00000326806,9606.ENSP00000336741,9606.ENSP00000339145,9606.ENSP00000341826,9606.ENSP00000356520,9606.ENSP00000358635,9606.ENSP00000359119,9606.ENSP00000361626,9606.ENSP00000362931,9606.ENSP00000363745,9606.ENSP00000366396,9606.ENSP00000377262,9606.ENSP00000422626,9606.ENSP00000451291,9606.ENSP00000457723,9606.ENSP00000460348	C1QBP,HNRNPU,NCBP2,DHX15,RRP1B,HNRNPA1,DHX9,SYNCRIP,SRPK3,YBX1,SRPK1,HNRNPR,XRN2,SRPK2,LARP7,HNRNPC,RNPS1,PRPF8
GO:0008380	RNA splicing	17	396	1.22	2.17e-13	9606.ENSP00000225698,9606.ENSP00000283179,9606.ENSP00000326806,9606.ENSP00000336741,9606.ENSP00000339145,9606.ENSP00000341826,9606.ENSP00000356520,9606.ENSP00000358635,9606.ENSP00000359119,9606.ENSP00000361626,9606.ENSP00000362931,9606.ENSP00000363745,9606.ENSP00000377262,9606.ENSP00000422626,9606.ENSP00000451291,9606.ENSP00000457723,9606.ENSP00000460348	C1QBP,HNRNPU,NCBP2,DHX15,RRP1B,HNRNPA1,DHX9,SYNCRIP,SRPK3,YBX1,SRPK1,HNRNPR,SRPK2,LARP7,HNRNPC,RNPS1,PRPF8
GO:1903311	regulation of mRNA metabolic process	16	338	1.26	4.26e-13	9606.ENSP00000225698,9606.ENSP00000283179,9606.ENSP00000296930,9606.ENSP00000326806,9606.ENSP00000341826,9606.ENSP00000356520,9606.ENSP00000358635,9606.ENSP00000359119,9606.ENSP00000361626,9606.ENSP00000362361,9606.ENSP00000362931,9606.ENSP00000363745,9606.ENSP00000377262,9606.ENSP00000422626,9606.ENSP00000451291,9606.ENSP00000457723	C1QBP,HNRNPU,NPM1,NCBP2,HNRNPA1,DHX9,SYNCRIP,SRPK3,YBX1,CDK9,SRPK1,HNRNPR,SRPK2,LARP7,HNRNPC,RNPS1
GO:0016072	rRNA metabolic process	13	223	1.35	2.76e-11	9606.ENSP00000221801,9606.ENSP00000264279,9606.ENSP00000297579,9606.ENSP00000322396,9606.ENSP00000339145,9606.ENSP00000339795,9606.ENSP00000346120,9606.ENSP00000358563,9606.ENSP00000366396,9606.ENSP00000396673,9606.ENSP00000407323,9606.ENSP00000425979,9606.ENSP00000460871	FBL,NOP58,DCAF13,RRS1,RRP1B,RPL7,DDX21,DKC1,XRN2,FTSJ3,EBNA1BP2,DROSHA,RSL1D1
GO:0000398	mRNA splicing, via spliceosome	14	294	1.26	3.25e-11	9606.ENSP00000283179,9606.ENSP00000326806,9606.ENSP00000336741,9606.ENSP00000341826,9606.ENSP00000356520,9606.ENSP00000358635,9606.ENSP00000359119,9606.ENSP00000361626,9606.ENSP00000362931,9606.ENSP00000363745,9606.ENSP00000377262,9606.ENSP00000451291,9606.ENSP00000457723,9606.ENSP00000460348	HNRNPU,NCBP2,DHX15,HNRNPA1,DHX9,SYNCRIP,SRPK3,YBX1,SRPK1,HNRNPR,SRPK2,HNRNPC,RNPS1,PRPF8
GO:0016032	viral process	19	776	0.97	3.56e-11	9606.ENSP00000225430,9606.ENSP00000225698,9606.ENSP00000261667,9606.ENSP00000283179,9606.ENSP00000296930,9606.ENSP00000330878,9606.ENSP00000339145,9606.ENSP00000339795,9606.ENSP00000341826,9606.ENSP00000348056,9606.ENSP00000356520,9606.ENSP00000358635,9606.ENSP00000360231,9606.ENSP00000360922,9606.ENSP00000362931,9606.ENSP00000382840,9606.ENSP00000403172,9606.ENSP00000418082,9606.ENSP00000438483	RPL19,C1QBP,KPNA3,HNRNPU,NPM1,KPNA7,RRP1B,RPL7,HNRNPA1,UBE2I,DHX9,SYNCRIP,NFIA,STAU1,SRPK1,DDX3X,RPL6,RPL37A,KPNA2
GO:0043170	macromolecule metabolic process	42	6137	0.42	7.29e-11	9606.ENSP00000221801,9606.ENSP00000225430,9606.ENSP00000225698,9606.ENSP00000264279,9606.ENSP00000283179,9606.ENSP00000296930,9606.ENSP00000297579,9606.ENSP00000298910,9606.ENSP00000322396,9606.ENSP00000326806,9606.ENSP00000336741,9606.ENSP00000339145,9606.ENSP00000339795,9606.ENSP00000341826,9606.ENSP00000346120,9606.ENSP00000348056,9606.ENSP00000356520,9606.ENSP00000358563,9606.ENSP00000358635,…	FBL,RPL19,C1QBP,NOP58,HNRNPU,NPM1,DCAF13,LRRK2,RRS1,NCBP2,DHX15,RRP1B,RPL7,HNRNPA1,DDX21,UBE2I,DHX9,DKC1,SYNCRIP,SRPK3,NFIA,YBX1,CDK9,SRPK1,HNRNPR,XRN2,SRPK2,DDX3X,FTSJ3,RPL6,SUMO2,EBNA1BP2,RPL37A,LARP7,DDX4,DROSHA,KPNA2,HNRNPC,RNPS1,PRPF8,RSL1D1,RECQL4
GO:0050684	regulation of mRNA processing	11	149	1.45	2.15e-10	9606.ENSP00000225698,9606.ENSP00000283179,9606.ENSP00000326806,9606.ENSP00000341826,9606.ENSP00000356520,9606.ENSP00000359119,9606.ENSP00000362361,9606.ENSP00000362931,9606.ENSP00000377262,9606.ENSP00000422626,9606.ENSP00000457723	C1QBP,HNRNPU,NCBP2,HNRNPA1,DHX9,SRPK3,CDK9,SRPK1,SRPK2,LARP7,RNPS1
GO:0006364	rRNA processing	12	212	1.34	2.86e-10	9606.ENSP00000221801,9606.ENSP00000264279,9606.ENSP00000297579,9606.ENSP00000322396,9606.ENSP00000339145,9606.ENSP00000339795,9606.ENSP00000346120,9606.ENSP00000358563,9606.ENSP00000366396,9606.ENSP00000396673,9606.ENSP00000407323,9606.ENSP00000460871	FBL,NOP58,DCAF13,RRS1,RRP1B,RPL7,DDX21,DKC1,XRN2,FTSJ3,EBNA1BP2,RSL1D1
GO:0034660	ncRNA metabolic process	15	467	1.09	5.74e-10	9606.ENSP00000221801,9606.ENSP00000264279,9606.ENSP00000297579,9606.ENSP00000322396,9606.ENSP00000339145,9606.ENSP00000339795,9606.ENSP00000346120,9606.ENSP00000358563,9606.ENSP00000366396,9606.ENSP00000396673,9606.ENSP00000407323,9606.ENSP00000422626,9606.ENSP00000424838,9606.ENSP00000425979,9606.ENSP00000460871	FBL,NOP58,DCAF13,RRS1,RRP1B,RPL7,DDX21,DKC1,XRN2,FTSJ3,EBNA1BP2,LARP7,DDX4,DROSHA,RSL1D1
GO:0034470	ncRNA processing	14	381	1.15	6.34e-10	9606.ENSP00000221801,9606.ENSP00000264279,9606.ENSP00000297579,9606.ENSP00000322396,9606.ENSP00000339145,9606.ENSP00000339795,9606.ENSP00000346120,9606.ENSP00000358563,9606.ENSP00000366396,9606.ENSP00000396673,9606.ENSP00000407323,9606.ENSP00000422626,9606.ENSP00000425979,9606.ENSP00000460871	FBL,NOP58,DCAF13,RRS1,RRP1B,RPL7,DDX21,DKC1,XRN2,FTSJ3,EBNA1BP2,LARP7,DROSHA,RSL1D1
GO:0006403	RNA localization	11	210	1.3	5.83e-09	9606.ENSP00000221801,9606.ENSP00000264279,9606.ENSP00000283179,9606.ENSP00000296930,9606.ENSP00000322396,9606.ENSP00000326806,9606.ENSP00000341826,9606.ENSP00000356520,9606.ENSP00000358563,9606.ENSP00000361626,9606.ENSP00000457723	FBL,NOP58,HNRNPU,NPM1,RRS1,NCBP2,HNRNPA1,DHX9,DKC1,YBX1,RNPS1
GO:0044419	interspecies interaction between organisms	24	1899	0.69	5.83e-09	9606.ENSP00000225430,9606.ENSP00000225698,9606.ENSP00000261667,9606.ENSP00000283179,9606.ENSP00000296930,9606.ENSP00000328773,9606.ENSP00000330878,9606.ENSP00000339145,9606.ENSP00000339795,9606.ENSP00000341826,9606.ENSP00000346120,9606.ENSP00000348056,9606.ENSP00000356520,9606.ENSP00000358635,9606.ENSP00000360231,9606.ENSP00000360922,9606.ENSP00000362931,9606.ENSP00000377262,9606.ENSP00000382840,…	RPL19,C1QBP,KPNA3,HNRNPU,NPM1,HEXIM1,KPNA7,RRP1B,RPL7,HNRNPA1,DDX21,UBE2I,DHX9,SYNCRIP,NFIA,STAU1,SRPK1,SRPK2,DDX3X,RPL6,RPL37A,DROSHA,KPNA2,PRPF8
GO:0006807	nitrogen compound metabolic process	41	6852	0.36	2.62e-08	9606.ENSP00000221801,9606.ENSP00000225430,9606.ENSP00000225698,9606.ENSP00000264279,9606.ENSP00000283179,9606.ENSP00000296930,9606.ENSP00000297579,9606.ENSP00000298910,9606.ENSP00000322396,9606.ENSP00000326806,9606.ENSP00000336741,9606.ENSP00000339145,9606.ENSP00000339795,9606.ENSP00000341826,9606.ENSP00000346120,9606.ENSP00000348056,9606.ENSP00000356520,9606.ENSP00000358563,9606.ENSP00000358635,…	FBL,RPL19,C1QBP,NOP58,HNRNPU,NPM1,DCAF13,LRRK2,RRS1,NCBP2,DHX15,RRP1B,RPL7,HNRNPA1,DDX21,UBE2I,DHX9,DKC1,SYNCRIP,SRPK3,YBX1,CDK9,SRPK1,HNRNPR,XRN2,SRPK2,DDX3X,FTSJ3,RPL6,SUMO2,EBNA1BP2,RPL37A,LARP7,DDX4,DROSHA,KPNA2,HNRNPC,RNPS1,PRPF8,RSL1D1,RECQL4
GO:1903312	negative regulation of mRNA metabolic process	8	85	1.56	5.9e-08	9606.ENSP00000225698,9606.ENSP00000283179,9606.ENSP00000356520,9606.ENSP00000358635,9606.ENSP00000361626,9606.ENSP00000362361,9606.ENSP00000451291,9606.ENSP00000457723	C1QBP,HNRNPU,DHX9,SYNCRIP,YBX1,CDK9,HNRNPC,RNPS1
GO:0044237	cellular metabolic process	42	7513	0.33	9.25e-08	9606.ENSP00000221801,9606.ENSP00000225430,9606.ENSP00000225698,9606.ENSP00000264279,9606.ENSP00000283179,9606.ENSP00000296930,9606.ENSP00000297579,9606.ENSP00000298910,9606.ENSP00000322396,9606.ENSP00000326806,9606.ENSP00000336741,9606.ENSP00000339145,9606.ENSP00000339795,9606.ENSP00000341826,9606.ENSP00000346120,9606.ENSP00000348056,9606.ENSP00000356520,9606.ENSP00000358563,9606.ENSP00000358635,…	FBL,RPL19,C1QBP,NOP58,HNRNPU,NPM1,DCAF13,LRRK2,RRS1,NCBP2,DHX15,RRP1B,RPL7,HNRNPA1,DDX21,UBE2I,DHX9,DKC1,SYNCRIP,SRPK3,NFIA,YBX1,CDK9,SRPK1,HNRNPR,XRN2,SRPK2,DDX3X,FTSJ3,RPL6,SUMO2,EBNA1BP2,RPL37A,LARP7,DDX4,DROSHA,KPNA2,HNRNPC,RNPS1,PRPF8,RSL1D1,RECQL4
GO:0010605	negative regulation of macromolecule metabolic process	27	2875	0.56	1.15e-07	9606.ENSP00000225430,9606.ENSP00000225698,9606.ENSP00000283179,9606.ENSP00000296930,9606.ENSP00000298910,9606.ENSP00000305721,9606.ENSP00000326806,9606.ENSP00000328773,9606.ENSP00000330878,9606.ENSP00000339795,9606.ENSP00000341826,9606.ENSP00000348056,9606.ENSP00000356520,9606.ENSP00000358563,9606.ENSP00000358635,9606.ENSP00000360231,9606.ENSP00000361626,9606.ENSP00000362361,9606.ENSP00000363745,…	RPL19,C1QBP,HNRNPU,NPM1,LRRK2,IBTK,NCBP2,HEXIM1,KPNA7,RPL7,HNRNPA1,UBE2I,DHX9,DKC1,SYNCRIP,NFIA,YBX1,CDK9,HNRNPR,XRN2,DDX3X,RPL6,RPL37A,DDX4,DROSHA,HNRNPC,RNPS1
GO:0009892	negative regulation of metabolic process	28	3124	0.54	1.19e-07	9606.ENSP00000225430,9606.ENSP00000225698,9606.ENSP00000283179,9606.ENSP00000296930,9606.ENSP00000298910,9606.ENSP00000305721,9606.ENSP00000326806,9606.ENSP00000328773,9606.ENSP00000330878,9606.ENSP00000339145,9606.ENSP00000339795,9606.ENSP00000341826,9606.ENSP00000348056,9606.ENSP00000356520,9606.ENSP00000358563,9606.ENSP00000358635,9606.ENSP00000360231,9606.ENSP00000361626,9606.ENSP00000362361,…	RPL19,C1QBP,HNRNPU,NPM1,LRRK2,IBTK,NCBP2,HEXIM1,KPNA7,RRP1B,RPL7,HNRNPA1,UBE2I,DHX9,DKC1,SYNCRIP,NFIA,YBX1,CDK9,HNRNPR,XRN2,DDX3X,RPL6,RPL37A,DDX4,DROSHA,HNRNPC,RNPS1
GO:0044238	primary metabolic process	41	7332	0.33	2.46e-07	9606.ENSP00000221801,9606.ENSP00000225430,9606.ENSP00000225698,9606.ENSP00000264279,9606.ENSP00000283179,9606.ENSP00000296930,9606.ENSP00000297579,9606.ENSP00000298910,9606.ENSP00000322396,9606.ENSP00000326806,9606.ENSP00000336741,9606.ENSP00000339145,9606.ENSP00000339795,9606.ENSP00000341826,9606.ENSP00000346120,9606.ENSP00000348056,9606.ENSP00000356520,9606.ENSP00000358563,9606.ENSP00000358635,…	FBL,RPL19,C1QBP,NOP58,HNRNPU,NPM1,DCAF13,LRRK2,RRS1,NCBP2,DHX15,RRP1B,RPL7,HNRNPA1,DDX21,UBE2I,DHX9,DKC1,SYNCRIP,SRPK3,YBX1,CDK9,SRPK1,HNRNPR,XRN2,SRPK2,DDX3X,FTSJ3,RPL6,SUMO2,EBNA1BP2,RPL37A,LARP7,DDX4,DROSHA,KPNA2,HNRNPC,RNPS1,PRPF8,RSL1D1,RECQL4
GO:0048524	positive regulation of viral process	8	108	1.45	2.93e-07	9606.ENSP00000339145,9606.ENSP00000356520,9606.ENSP00000360922,9606.ENSP00000362361,9606.ENSP00000362931,9606.ENSP00000377262,9606.ENSP00000382840,9606.ENSP00000438483	RRP1B,DHX9,STAU1,CDK9,SRPK1,SRPK2,DDX3X,KPNA2
GO:0042273	ribosomal large subunit biogenesis	7	72	1.57	6.22e-07	9606.ENSP00000296930,9606.ENSP00000322396,9606.ENSP00000339795,9606.ENSP00000396673,9606.ENSP00000403172,9606.ENSP00000407323,9606.ENSP00000460871	NPM1,RRS1,RPL7,FTSJ3,RPL6,EBNA1BP2,RSL1D1
GO:0010629	negative regulation of gene expression	22	2014	0.62	7.37e-07	9606.ENSP00000225430,9606.ENSP00000225698,9606.ENSP00000283179,9606.ENSP00000298910,9606.ENSP00000326806,9606.ENSP00000328773,9606.ENSP00000330878,9606.ENSP00000339795,9606.ENSP00000348056,9606.ENSP00000356520,9606.ENSP00000358635,9606.ENSP00000360231,9606.ENSP00000361626,9606.ENSP00000362361,9606.ENSP00000363745,9606.ENSP00000366396,9606.ENSP00000382840,9606.ENSP00000403172,9606.ENSP00000418082,…	RPL19,C1QBP,HNRNPU,LRRK2,NCBP2,HEXIM1,KPNA7,RPL7,UBE2I,DHX9,SYNCRIP,NFIA,YBX1,CDK9,HNRNPR,XRN2,DDX3X,RPL6,RPL37A,DDX4,DROSHA,RNPS1
GO:0044085	cellular component biogenesis	24	2583	0.55	2.27e-06	9606.ENSP00000221801,9606.ENSP00000225698,9606.ENSP00000261667,9606.ENSP00000264279,9606.ENSP00000296930,9606.ENSP00000297579,9606.ENSP00000298910,9606.ENSP00000322396,9606.ENSP00000339145,9606.ENSP00000339795,9606.ENSP00000346120,9606.ENSP00000356520,9606.ENSP00000358563,9606.ENSP00000359119,9606.ENSP00000362931,9606.ENSP00000366396,9606.ENSP00000377262,9606.ENSP00000382840,9606.ENSP00000396673,…	FBL,C1QBP,KPNA3,NOP58,NPM1,DCAF13,LRRK2,RRS1,RRP1B,RPL7,DDX21,DHX9,DKC1,SRPK3,SRPK1,XRN2,SRPK2,DDX3X,FTSJ3,RPL6,EBNA1BP2,DROSHA,PRPF8,RSL1D1
GO:0070934	CRD-mediated mRNA stabilization	4	5	2.49	2.27e-06	9606.ENSP00000283179,9606.ENSP00000356520,9606.ENSP00000358635,9606.ENSP00000361626	HNRNPU,DHX9,SYNCRIP,YBX1
GO:0043484	regulation of RNA splicing	8	152	1.31	3.24e-06	9606.ENSP00000225698,9606.ENSP00000283179,9606.ENSP00000339145,9606.ENSP00000341826,9606.ENSP00000362931,9606.ENSP00000377262,9606.ENSP00000422626,9606.ENSP00000457723	C1QBP,HNRNPU,RRP1B,HNRNPA1,SRPK1,SRPK2,LARP7,RNPS1
GO:0043489	RNA stabilization	6	52	1.65	3.39e-06	9606.ENSP00000283179,9606.ENSP00000356520,9606.ENSP00000358563,9606.ENSP00000358635,9606.ENSP00000361626,9606.ENSP00000451291	HNRNPU,DHX9,DKC1,SYNCRIP,YBX1,HNRNPC
GO:0010468	regulation of gene expression	32	4813	0.41	3.77e-06	9606.ENSP00000225430,9606.ENSP00000225698,9606.ENSP00000283179,9606.ENSP00000296930,9606.ENSP00000298910,9606.ENSP00000326806,9606.ENSP00000328773,9606.ENSP00000330878,9606.ENSP00000339145,9606.ENSP00000339795,9606.ENSP00000341826,9606.ENSP00000346120,9606.ENSP00000348056,9606.ENSP00000356520,9606.ENSP00000358563,9606.ENSP00000358635,9606.ENSP00000359119,9606.ENSP00000360231,9606.ENSP00000361626,…	RPL19,C1QBP,HNRNPU,NPM1,LRRK2,NCBP2,HEXIM1,KPNA7,RRP1B,RPL7,HNRNPA1,DDX21,UBE2I,DHX9,DKC1,SYNCRIP,SRPK3,NFIA,YBX1,CDK9,SRPK1,HNRNPR,XRN2,SRPK2,DDX3X,RPL6,RPL37A,LARP7,DDX4,DROSHA,HNRNPC,RNPS1
GO:0048024	regulation of mRNA splicing, via spliceosome	7	110	1.39	8.12e-06	9606.ENSP00000225698,9606.ENSP00000283179,9606.ENSP00000341826,9606.ENSP00000362931,9606.ENSP00000377262,9606.ENSP00000422626,9606.ENSP00000457723	C1QBP,HNRNPU,HNRNPA1,SRPK1,SRPK2,LARP7,RNPS1
GO:0010608	posttranscriptional regulation of gene expression	12	574	0.9	9.41e-06	9606.ENSP00000225698,9606.ENSP00000283179,9606.ENSP00000296930,9606.ENSP00000326806,9606.ENSP00000356520,9606.ENSP00000358563,9606.ENSP00000358635,9606.ENSP00000361626,9606.ENSP00000363745,9606.ENSP00000382840,9606.ENSP00000425979,9606.ENSP00000451291	C1QBP,HNRNPU,NPM1,NCBP2,DHX9,DKC1,SYNCRIP,YBX1,HNRNPR,DDX3X,DROSHA,HNRNPC
GO:0006913	nucleocytoplasmic transport	9	263	1.12	1.11e-05	9606.ENSP00000261667,9606.ENSP00000296930,9606.ENSP00000298910,9606.ENSP00000322396,9606.ENSP00000326806,9606.ENSP00000330878,9606.ENSP00000341826,9606.ENSP00000438483,9606.ENSP00000457723	KPNA3,NPM1,LRRK2,RRS1,NCBP2,KPNA7,HNRNPA1,KPNA2,RNPS1
GO:0050658	RNA transport	8	189	1.21	1.38e-05	9606.ENSP00000283179,9606.ENSP00000296930,9606.ENSP00000322396,9606.ENSP00000326806,9606.ENSP00000341826,9606.ENSP00000356520,9606.ENSP00000361626,9606.ENSP00000457723	HNRNPU,NPM1,RRS1,NCBP2,HNRNPA1,DHX9,YBX1,RNPS1
GO:0043487	regulation of RNA stability	8	192	1.2	1.47e-05	9606.ENSP00000283179,9606.ENSP00000296930,9606.ENSP00000356520,9606.ENSP00000358563,9606.ENSP00000358635,9606.ENSP00000361626,9606.ENSP00000363745,9606.ENSP00000451291	HNRNPU,NPM1,DHX9,DKC1,SYNCRIP,YBX1,HNRNPR,HNRNPC
GO:0033365	protein localization to organelle	13	743	0.83	1.49e-05	9606.ENSP00000225430,9606.ENSP00000261667,9606.ENSP00000283179,9606.ENSP00000298910,9606.ENSP00000322396,9606.ENSP00000330878,9606.ENSP00000339795,9606.ENSP00000356520,9606.ENSP00000361626,9606.ENSP00000382840,9606.ENSP00000403172,9606.ENSP00000418082,9606.ENSP00000438483	RPL19,KPNA3,HNRNPU,LRRK2,RRS1,KPNA7,RPL7,DHX9,YBX1,DDX3X,RPL6,RPL37A,KPNA2
GO:0001649	osteoblast differentiation	7	127	1.33	1.7e-05	9606.ENSP00000221801,9606.ENSP00000283179,9606.ENSP00000346120,9606.ENSP00000356520,9606.ENSP00000358635,9606.ENSP00000451291,9606.ENSP00000460871	FBL,HNRNPU,DDX21,DHX9,SYNCRIP,HNRNPC,RSL1D1
GO:0060255	regulation of macromolecule metabolic process	35	6407	0.32	5.37e-05	9606.ENSP00000225430,9606.ENSP00000225698,9606.ENSP00000283179,9606.ENSP00000296930,9606.ENSP00000298910,9606.ENSP00000305721,9606.ENSP00000326806,9606.ENSP00000328773,9606.ENSP00000330878,9606.ENSP00000339145,9606.ENSP00000339795,9606.ENSP00000341826,9606.ENSP00000346120,9606.ENSP00000348056,9606.ENSP00000356520,9606.ENSP00000358563,9606.ENSP00000358635,9606.ENSP00000359119,9606.ENSP00000360231,…	RPL19,C1QBP,HNRNPU,NPM1,LRRK2,IBTK,NCBP2,HEXIM1,KPNA7,RRP1B,RPL7,HNRNPA1,DDX21,UBE2I,DHX9,DKC1,SYNCRIP,SRPK3,NFIA,YBX1,CDK9,SRPK1,HNRNPR,XRN2,SRPK2,DDX3X,RPL6,SUMO2,RPL37A,LARP7,DDX4,DROSHA,KPNA2,HNRNPC,RNPS1
GO:0048255	mRNA stabilization	5	45	1.63	5.59e-05	9606.ENSP00000283179,9606.ENSP00000356520,9606.ENSP00000358635,9606.ENSP00000361626,9606.ENSP00000451291	HNRNPU,DHX9,SYNCRIP,YBX1,HNRNPC
GO:0006401	RNA catabolic process	8	247	1.09	8.37e-05	9606.ENSP00000225430,9606.ENSP00000326806,9606.ENSP00000339795,9606.ENSP00000366396,9606.ENSP00000403172,9606.ENSP00000418082,9606.ENSP00000425979,9606.ENSP00000457723	RPL19,NCBP2,RPL7,XRN2,RPL6,RPL37A,DROSHA,RNPS1
GO:0043488	regulation of mRNA stability	7	183	1.17	0.00016	9606.ENSP00000283179,9606.ENSP00000296930,9606.ENSP00000356520,9606.ENSP00000358635,9606.ENSP00000361626,9606.ENSP00000363745,9606.ENSP00000451291	HNRNPU,NPM1,DHX9,SYNCRIP,YBX1,HNRNPR,HNRNPC
GO:0022618	ribonucleoprotein complex assembly	7	186	1.16	0.00018	9606.ENSP00000322396,9606.ENSP00000356520,9606.ENSP00000359119,9606.ENSP00000362931,9606.ENSP00000377262,9606.ENSP00000403172,9606.ENSP00000460348	RRS1,DHX9,SRPK3,SRPK1,SRPK2,RPL6,PRPF8
GO:0042255	ribosome assembly	5	61	1.5	0.00021	9606.ENSP00000225698,9606.ENSP00000296930,9606.ENSP00000322396,9606.ENSP00000382840,9606.ENSP00000403172	C1QBP,NPM1,RRS1,DDX3X,RPL6
GO:0000184	nuclear-transcribed mRNA catabolic process, nonsense-mediated decay	6	119	1.29	0.00022	9606.ENSP00000225430,9606.ENSP00000326806,9606.ENSP00000339795,9606.ENSP00000403172,9606.ENSP00000418082,9606.ENSP00000457723	RPL19,NCBP2,RPL7,RPL6,RPL37A,RNPS1
GO:0000956	nuclear-transcribed mRNA catabolic process	7	194	1.14	0.00022	9606.ENSP00000225430,9606.ENSP00000326806,9606.ENSP00000339795,9606.ENSP00000366396,9606.ENSP00000403172,9606.ENSP00000418082,9606.ENSP00000457723	RPL19,NCBP2,RPL7,XRN2,RPL6,RPL37A,RNPS1
GO:1903902	positive regulation of viral life cycle	5	62	1.49	0.00022	9606.ENSP00000360922,9606.ENSP00000362931,9606.ENSP00000377262,9606.ENSP00000382840,9606.ENSP00000438483	STAU1,SRPK1,SRPK2,DDX3X,KPNA2
GO:0006886	intracellular protein transport	13	999	0.7	0.00032	9606.ENSP00000225430,9606.ENSP00000261667,9606.ENSP00000283179,9606.ENSP00000296930,9606.ENSP00000298910,9606.ENSP00000322396,9606.ENSP00000326806,9606.ENSP00000330878,9606.ENSP00000339795,9606.ENSP00000403172,9606.ENSP00000418082,9606.ENSP00000438483,9606.ENSP00000457723	RPL19,KPNA3,HNRNPU,NPM1,LRRK2,RRS1,NCBP2,KPNA7,RPL7,RPL6,RPL37A,KPNA2,RNPS1
GO:0033036	macromolecule localization	20	2473	0.49	0.0004	9606.ENSP00000221801,9606.ENSP00000225430,9606.ENSP00000261667,9606.ENSP00000264279,9606.ENSP00000283179,9606.ENSP00000296930,9606.ENSP00000298910,9606.ENSP00000322396,9606.ENSP00000326806,9606.ENSP00000330878,9606.ENSP00000339795,9606.ENSP00000341826,9606.ENSP00000356520,9606.ENSP00000358563,9606.ENSP00000361626,9606.ENSP00000382840,9606.ENSP00000403172,9606.ENSP00000418082,9606.ENSP00000438483,…	FBL,RPL19,KPNA3,NOP58,HNRNPU,NPM1,LRRK2,RRS1,NCBP2,KPNA7,RPL7,HNRNPA1,DHX9,DKC1,YBX1,DDX3X,RPL6,RPL37A,KPNA2,RNPS1
GO:0044260	cellular macromolecule metabolic process	29	4976	0.35	0.00045	9606.ENSP00000221801,9606.ENSP00000225430,9606.ENSP00000296930,9606.ENSP00000297579,9606.ENSP00000298910,9606.ENSP00000326806,9606.ENSP00000339795,9606.ENSP00000346120,9606.ENSP00000348056,9606.ENSP00000356520,9606.ENSP00000358563,9606.ENSP00000359119,9606.ENSP00000360231,9606.ENSP00000361626,9606.ENSP00000362361,9606.ENSP00000362931,9606.ENSP00000366396,9606.ENSP00000377262,9606.ENSP00000382840,…	FBL,RPL19,NPM1,DCAF13,LRRK2,NCBP2,RPL7,DDX21,UBE2I,DHX9,DKC1,SRPK3,NFIA,YBX1,CDK9,SRPK1,XRN2,SRPK2,DDX3X,FTSJ3,RPL6,SUMO2,RPL37A,LARP7,DDX4,DROSHA,KPNA2,RNPS1,RECQL4
GO:1903608	protein localization to cytoplasmic stress granule	3	7	2.22	0.00045	9606.ENSP00000356520,9606.ENSP00000361626,9606.ENSP00000382840	DHX9,YBX1,DDX3X
GO:0034613	cellular protein localization	16	1610	0.58	0.00046	9606.ENSP00000225430,9606.ENSP00000261667,9606.ENSP00000283179,9606.ENSP00000296930,9606.ENSP00000298910,9606.ENSP00000322396,9606.ENSP00000326806,9606.ENSP00000330878,9606.ENSP00000339795,9606.ENSP00000356520,9606.ENSP00000361626,9606.ENSP00000382840,9606.ENSP00000403172,9606.ENSP00000418082,9606.ENSP00000438483,9606.ENSP00000457723	RPL19,KPNA3,HNRNPU,NPM1,LRRK2,RRS1,NCBP2,KPNA7,RPL7,DHX9,YBX1,DDX3X,RPL6,RPL37A,KPNA2,RNPS1
GO:0071840	cellular component organization or biogenesis	31	5633	0.32	0.00046	9606.ENSP00000221801,9606.ENSP00000225698,9606.ENSP00000261667,9606.ENSP00000264279,9606.ENSP00000283179,9606.ENSP00000296930,9606.ENSP00000297579,9606.ENSP00000298910,9606.ENSP00000322396,9606.ENSP00000339145,9606.ENSP00000339795,9606.ENSP00000346120,9606.ENSP00000356520,9606.ENSP00000358563,9606.ENSP00000359119,9606.ENSP00000360231,9606.ENSP00000360922,9606.ENSP00000362931,9606.ENSP00000366396,…	FBL,C1QBP,KPNA3,NOP58,HNRNPU,NPM1,DCAF13,LRRK2,RRS1,RRP1B,RPL7,DDX21,DHX9,DKC1,SRPK3,NFIA,STAU1,SRPK1,XRN2,SRPK2,DDX3X,DQX1,FTSJ3,RPL6,EBNA1BP2,DDX4,DROSHA,HNRNPC,PRPF8,RSL1D1,RECQL4
GO:0048519	negative regulation of biological process	30	5389	0.33	0.00063	9606.ENSP00000225430,9606.ENSP00000225698,9606.ENSP00000283179,9606.ENSP00000296930,9606.ENSP00000298910,9606.ENSP00000305721,9606.ENSP00000326806,9606.ENSP00000328773,9606.ENSP00000330878,9606.ENSP00000339145,9606.ENSP00000339795,9606.ENSP00000341826,9606.ENSP00000348056,9606.ENSP00000356520,9606.ENSP00000358563,9606.ENSP00000358635,9606.ENSP00000360231,9606.ENSP00000361626,9606.ENSP00000362361,…	RPL19,C1QBP,HNRNPU,NPM1,LRRK2,IBTK,NCBP2,HEXIM1,KPNA7,RRP1B,RPL7,HNRNPA1,UBE2I,DHX9,DKC1,SYNCRIP,NFIA,YBX1,CDK9,SRPK1,HNRNPR,XRN2,SRPK2,DDX3X,RPL6,RPL37A,DDX4,DROSHA,HNRNPC,RNPS1
GO:0045070	positive regulation of viral genome replication	4	37	1.62	0.00083	9606.ENSP00000360922,9606.ENSP00000362931,9606.ENSP00000377262,9606.ENSP00000382840	STAU1,SRPK1,SRPK2,DDX3X
GO:0051052	regulation of DNA metabolic process	8	360	0.93	0.00096	9606.ENSP00000283179,9606.ENSP00000296930,9606.ENSP00000341826,9606.ENSP00000356520,9606.ENSP00000358563,9606.ENSP00000362361,9606.ENSP00000438483,9606.ENSP00000451291	HNRNPU,NPM1,HNRNPA1,DHX9,DKC1,CDK9,KPNA2,HNRNPC
GO:0019219	regulation of nucleobase-containing compound metabolic process	25	3982	0.38	0.001	9606.ENSP00000225698,9606.ENSP00000283179,9606.ENSP00000296930,9606.ENSP00000326806,9606.ENSP00000328773,9606.ENSP00000339145,9606.ENSP00000341826,9606.ENSP00000348056,9606.ENSP00000356520,9606.ENSP00000358563,9606.ENSP00000358635,9606.ENSP00000359119,9606.ENSP00000360231,9606.ENSP00000361626,9606.ENSP00000362361,9606.ENSP00000362931,9606.ENSP00000363745,9606.ENSP00000377262,9606.ENSP00000382840,…	C1QBP,HNRNPU,NPM1,NCBP2,HEXIM1,RRP1B,HNRNPA1,UBE2I,DHX9,DKC1,SYNCRIP,SRPK3,NFIA,YBX1,CDK9,SRPK1,HNRNPR,SRPK2,DDX3X,RPL6,LARP7,DROSHA,KPNA2,HNRNPC,RNPS1
GO:0031330	negative regulation of cellular catabolic process	7	258	1.02	0.0011	9606.ENSP00000283179,9606.ENSP00000298910,9606.ENSP00000356520,9606.ENSP00000358563,9606.ENSP00000358635,9606.ENSP00000361626,9606.ENSP00000451291	HNRNPU,LRRK2,DHX9,DKC1,SYNCRIP,YBX1,HNRNPC
GO:0034504	protein localization to nucleus	6	165	1.14	0.0011	9606.ENSP00000261667,9606.ENSP00000283179,9606.ENSP00000298910,9606.ENSP00000322396,9606.ENSP00000330878,9606.ENSP00000438483	KPNA3,HNRNPU,LRRK2,RRS1,KPNA7,KPNA2
GO:0051252	regulation of RNA metabolic process	24	3722	0.39	0.0011	9606.ENSP00000225698,9606.ENSP00000283179,9606.ENSP00000296930,9606.ENSP00000326806,9606.ENSP00000328773,9606.ENSP00000339145,9606.ENSP00000341826,9606.ENSP00000348056,9606.ENSP00000356520,9606.ENSP00000358563,9606.ENSP00000358635,9606.ENSP00000359119,9606.ENSP00000360231,9606.ENSP00000361626,9606.ENSP00000362361,9606.ENSP00000362931,9606.ENSP00000363745,9606.ENSP00000377262,9606.ENSP00000382840,…	C1QBP,HNRNPU,NPM1,NCBP2,HEXIM1,RRP1B,HNRNPA1,UBE2I,DHX9,DKC1,SYNCRIP,SRPK3,NFIA,YBX1,CDK9,SRPK1,HNRNPR,SRPK2,DDX3X,RPL6,LARP7,DROSHA,HNRNPC,RNPS1
GO:0034645	cellular macromolecule biosynthetic process	15	1592	0.56	0.0017	9606.ENSP00000225430,9606.ENSP00000326806,9606.ENSP00000339795,9606.ENSP00000346120,9606.ENSP00000356520,9606.ENSP00000358563,9606.ENSP00000360231,9606.ENSP00000361626,9606.ENSP00000362361,9606.ENSP00000366396,9606.ENSP00000382840,9606.ENSP00000403172,9606.ENSP00000418082,9606.ENSP00000457723,9606.ENSP00000482313	RPL19,NCBP2,RPL7,DDX21,DHX9,DKC1,NFIA,YBX1,CDK9,XRN2,DDX3X,RPL6,RPL37A,RNPS1,RECQL4
GO:0006417	regulation of translation	8	398	0.89	0.0018	9606.ENSP00000225698,9606.ENSP00000296930,9606.ENSP00000326806,9606.ENSP00000356520,9606.ENSP00000358635,9606.ENSP00000361626,9606.ENSP00000363745,9606.ENSP00000382840	C1QBP,NPM1,NCBP2,DHX9,SYNCRIP,YBX1,HNRNPR,DDX3X
GO:0031126	snoRNA 3-end processing	3	13	1.95	0.0018	9606.ENSP00000221801,9606.ENSP00000358563,9606.ENSP00000422626	FBL,DKC1,LARP7
GO:2001252	positive regulation of chromosome organization	6	184	1.1	0.0018	9606.ENSP00000283179,9606.ENSP00000298910,9606.ENSP00000330878,9606.ENSP00000341826,9606.ENSP00000358563,9606.ENSP00000362361	HNRNPU,LRRK2,KPNA7,HNRNPA1,DKC1,CDK9
GO:0071705	nitrogen compound transport	16	1823	0.53	0.0019	9606.ENSP00000225430,9606.ENSP00000261667,9606.ENSP00000283179,9606.ENSP00000296930,9606.ENSP00000298910,9606.ENSP00000322396,9606.ENSP00000326806,9606.ENSP00000330878,9606.ENSP00000339795,9606.ENSP00000341826,9606.ENSP00000356520,9606.ENSP00000361626,9606.ENSP00000403172,9606.ENSP00000418082,9606.ENSP00000438483,9606.ENSP00000457723	RPL19,KPNA3,HNRNPU,NPM1,LRRK2,RRS1,NCBP2,KPNA7,RPL7,HNRNPA1,DHX9,YBX1,RPL6,RPL37A,KPNA2,RNPS1
GO:0010604	positive regulation of macromolecule metabolic process	23	3600	0.39	0.0021	9606.ENSP00000225698,9606.ENSP00000283179,9606.ENSP00000296930,9606.ENSP00000298910,9606.ENSP00000326806,9606.ENSP00000330878,9606.ENSP00000339145,9606.ENSP00000341826,9606.ENSP00000346120,9606.ENSP00000348056,9606.ENSP00000356520,9606.ENSP00000358563,9606.ENSP00000358635,9606.ENSP00000360231,9606.ENSP00000361626,9606.ENSP00000362361,9606.ENSP00000363745,9606.ENSP00000377262,9606.ENSP00000382840,…	C1QBP,HNRNPU,NPM1,LRRK2,NCBP2,KPNA7,RRP1B,HNRNPA1,DDX21,UBE2I,DHX9,DKC1,SYNCRIP,NFIA,YBX1,CDK9,HNRNPR,SRPK2,DDX3X,SUMO2,LARP7,DROSHA,HNRNPC
GO:0010628	positive regulation of gene expression	18	2337	0.47	0.0025	9606.ENSP00000225698,9606.ENSP00000283179,9606.ENSP00000296930,9606.ENSP00000298910,9606.ENSP00000326806,9606.ENSP00000330878,9606.ENSP00000339145,9606.ENSP00000346120,9606.ENSP00000356520,9606.ENSP00000358635,9606.ENSP00000360231,9606.ENSP00000361626,9606.ENSP00000362361,9606.ENSP00000377262,9606.ENSP00000382840,9606.ENSP00000422626,9606.ENSP00000425979,9606.ENSP00000451291	C1QBP,HNRNPU,NPM1,LRRK2,NCBP2,KPNA7,RRP1B,DDX21,DHX9,SYNCRIP,NFIA,YBX1,CDK9,SRPK2,DDX3X,LARP7,DROSHA,HNRNPC
GO:0019083	viral transcription	5	115	1.22	0.0026	9606.ENSP00000225430,9606.ENSP00000339795,9606.ENSP00000356520,9606.ENSP00000403172,9606.ENSP00000418082	RPL19,RPL7,DHX9,RPL6,RPL37A
GO:0032210	regulation of telomere maintenance via telomerase	4	55	1.45	0.0029	9606.ENSP00000283179,9606.ENSP00000341826,9606.ENSP00000358563,9606.ENSP00000451291	HNRNPU,HNRNPA1,DKC1,HNRNPC
GO:0051170	import into nucleus	5	118	1.21	0.0029	9606.ENSP00000261667,9606.ENSP00000298910,9606.ENSP00000330878,9606.ENSP00000341826,9606.ENSP00000438483	KPNA3,LRRK2,KPNA7,HNRNPA1,KPNA2
GO:0072594	establishment of protein localization to organelle	8	433	0.85	0.0029	9606.ENSP00000225430,9606.ENSP00000261667,9606.ENSP00000298910,9606.ENSP00000330878,9606.ENSP00000339795,9606.ENSP00000403172,9606.ENSP00000418082,9606.ENSP00000438483	RPL19,KPNA3,LRRK2,KPNA7,RPL7,RPL6,RPL37A,KPNA2
GO:0031324	negative regulation of cellular metabolic process	19	2630	0.44	0.003	9606.ENSP00000225698,9606.ENSP00000283179,9606.ENSP00000296930,9606.ENSP00000298910,9606.ENSP00000305721,9606.ENSP00000328773,9606.ENSP00000339145,9606.ENSP00000341826,9606.ENSP00000348056,9606.ENSP00000356520,9606.ENSP00000358563,9606.ENSP00000358635,9606.ENSP00000360231,9606.ENSP00000361626,9606.ENSP00000362361,9606.ENSP00000363745,9606.ENSP00000382840,9606.ENSP00000451291,9606.ENSP00000457723	C1QBP,HNRNPU,NPM1,LRRK2,IBTK,HEXIM1,RRP1B,HNRNPA1,UBE2I,DHX9,DKC1,SYNCRIP,NFIA,YBX1,CDK9,HNRNPR,DDX3X,HNRNPC,RNPS1
GO:0051172	negative regulation of nitrogen compound metabolic process	18	2429	0.45	0.0038	9606.ENSP00000225698,9606.ENSP00000283179,9606.ENSP00000296930,9606.ENSP00000298910,9606.ENSP00000305721,9606.ENSP00000328773,9606.ENSP00000341826,9606.ENSP00000348056,9606.ENSP00000356520,9606.ENSP00000358563,9606.ENSP00000358635,9606.ENSP00000360231,9606.ENSP00000361626,9606.ENSP00000362361,9606.ENSP00000363745,9606.ENSP00000382840,9606.ENSP00000451291,9606.ENSP00000457723	C1QBP,HNRNPU,NPM1,LRRK2,IBTK,HEXIM1,HNRNPA1,UBE2I,DHX9,DKC1,SYNCRIP,NFIA,YBX1,CDK9,HNRNPR,DDX3X,HNRNPC,RNPS1
GO:0019054	modulation by virus of host cellular process	3	19	1.78	0.0039	9606.ENSP00000261667,9606.ENSP00000330878,9606.ENSP00000438483	KPNA3,KPNA7,KPNA2
GO:0046907	intracellular transport	14	1520	0.55	0.0039	9606.ENSP00000225430,9606.ENSP00000261667,9606.ENSP00000283179,9606.ENSP00000296930,9606.ENSP00000298910,9606.ENSP00000322396,9606.ENSP00000326806,9606.ENSP00000330878,9606.ENSP00000339795,9606.ENSP00000341826,9606.ENSP00000403172,9606.ENSP00000418082,9606.ENSP00000438483,9606.ENSP00000457723	RPL19,KPNA3,HNRNPU,NPM1,LRRK2,RRS1,NCBP2,KPNA7,RPL7,HNRNPA1,RPL6,RPL37A,KPNA2,RNPS1
GO:0006405	RNA export from nucleus	5	131	1.17	0.0042	9606.ENSP00000296930,9606.ENSP00000322396,9606.ENSP00000326806,9606.ENSP00000341826,9606.ENSP00000457723	NPM1,RRS1,NCBP2,HNRNPA1,RNPS1
GO:0006607	NLS-bearing protein import into nucleus	3	20	1.76	0.0043	9606.ENSP00000261667,9606.ENSP00000330878,9606.ENSP00000438483	KPNA3,KPNA7,KPNA2
GO:0031123	RNA 3-end processing	5	135	1.15	0.0047	9606.ENSP00000221801,9606.ENSP00000326806,9606.ENSP00000358563,9606.ENSP00000422626,9606.ENSP00000457723	FBL,NCBP2,DKC1,LARP7,RNPS1
GO:0032211	negative regulation of telomere maintenance via telomerase	3	21	1.74	0.0048	9606.ENSP00000283179,9606.ENSP00000341826,9606.ENSP00000451291	HNRNPU,HNRNPA1,HNRNPC
GO:0070972	protein localization to endoplasmic reticulum	5	140	1.14	0.0054	9606.ENSP00000225430,9606.ENSP00000298910,9606.ENSP00000339795,9606.ENSP00000403172,9606.ENSP00000418082	RPL19,LRRK2,RPL7,RPL6,RPL37A
GO:0006413	translational initiation	5	141	1.13	0.0055	9606.ENSP00000225430,9606.ENSP00000339795,9606.ENSP00000382840,9606.ENSP00000403172,9606.ENSP00000418082	RPL19,RPL7,DDX3X,RPL6,RPL37A
GO:0033044	regulation of chromosome organization	7	359	0.87	0.0061	9606.ENSP00000283179,9606.ENSP00000298910,9606.ENSP00000330878,9606.ENSP00000341826,9606.ENSP00000358563,9606.ENSP00000362361,9606.ENSP00000451291	HNRNPU,LRRK2,KPNA7,HNRNPA1,DKC1,CDK9,HNRNPC
GO:0051171	regulation of nitrogen compound metabolic process	29	5836	0.28	0.0078	9606.ENSP00000225698,9606.ENSP00000283179,9606.ENSP00000296930,9606.ENSP00000298910,9606.ENSP00000305721,9606.ENSP00000326806,9606.ENSP00000328773,9606.ENSP00000330878,9606.ENSP00000339145,9606.ENSP00000341826,9606.ENSP00000348056,9606.ENSP00000356520,9606.ENSP00000358563,9606.ENSP00000358635,9606.ENSP00000359119,9606.ENSP00000360231,9606.ENSP00000361626,9606.ENSP00000362361,9606.ENSP00000362931,…	C1QBP,HNRNPU,NPM1,LRRK2,IBTK,NCBP2,HEXIM1,KPNA7,RRP1B,HNRNPA1,UBE2I,DHX9,DKC1,SYNCRIP,SRPK3,NFIA,YBX1,CDK9,SRPK1,HNRNPR,SRPK2,DDX3X,RPL6,SUMO2,LARP7,DROSHA,KPNA2,HNRNPC,RNPS1
GO:0000494	box C/D snoRNA 3-end processing	2	3	2.41	0.0092	9606.ENSP00000221801,9606.ENSP00000422626	FBL,LARP7
GO:0000470	maturation of LSU-rRNA	3	28	1.61	0.0096	9606.ENSP00000339795,9606.ENSP00000396673,9606.ENSP00000460871	RPL7,FTSJ3,RSL1D1
GO:0031329	regulation of cellular catabolic process	10	875	0.64	0.0102	9606.ENSP00000283179,9606.ENSP00000296930,9606.ENSP00000298910,9606.ENSP00000356520,9606.ENSP00000358563,9606.ENSP00000358635,9606.ENSP00000361626,9606.ENSP00000363745,9606.ENSP00000405965,9606.ENSP00000451291	HNRNPU,NPM1,LRRK2,DHX9,DKC1,SYNCRIP,YBX1,HNRNPR,SUMO2,HNRNPC
GO:0031047	gene silencing by RNA	4	84	1.26	0.0104	9606.ENSP00000326806,9606.ENSP00000356520,9606.ENSP00000424838,9606.ENSP00000425979	NCBP2,DHX9,DDX4,DROSHA
GO:0051276	chromosome organization	11	1066	0.6	0.0104	9606.ENSP00000221801,9606.ENSP00000283179,9606.ENSP00000296930,9606.ENSP00000322396,9606.ENSP00000356520,9606.ENSP00000358563,9606.ENSP00000362931,9606.ENSP00000382840,9606.ENSP00000384621,9606.ENSP00000451291,9606.ENSP00000482313	FBL,HNRNPU,NPM1,RRS1,DHX9,DKC1,SRPK1,DDX3X,DQX1,HNRNPC,RECQL4
GO:0071702	organic substance transport	16	2173	0.45	0.0109	9606.ENSP00000225430,9606.ENSP00000261667,9606.ENSP00000283179,9606.ENSP00000296930,9606.ENSP00000298910,9606.ENSP00000322396,9606.ENSP00000326806,9606.ENSP00000330878,9606.ENSP00000339795,9606.ENSP00000341826,9606.ENSP00000356520,9606.ENSP00000361626,9606.ENSP00000403172,9606.ENSP00000418082,9606.ENSP00000438483,9606.ENSP00000457723	RPL19,KPNA3,HNRNPU,NPM1,LRRK2,RRS1,NCBP2,KPNA7,RPL7,HNRNPA1,DHX9,YBX1,RPL6,RPL37A,KPNA2,RNPS1
GO:0075732	viral penetration into host nucleus	2	4	2.28	0.0123	9606.ENSP00000261667,9606.ENSP00000438483	KPNA3,KPNA2
GO:0050686	negative regulation of mRNA processing	3	32	1.56	0.0127	9606.ENSP00000225698,9606.ENSP00000362361,9606.ENSP00000457723	C1QBP,CDK9,RNPS1
GO:0080090	regulation of primary metabolic process	29	6032	0.27	0.0131	9606.ENSP00000225698,9606.ENSP00000283179,9606.ENSP00000296930,9606.ENSP00000298910,9606.ENSP00000305721,9606.ENSP00000326806,9606.ENSP00000328773,9606.ENSP00000330878,9606.ENSP00000339145,9606.ENSP00000341826,9606.ENSP00000348056,9606.ENSP00000356520,9606.ENSP00000358563,9606.ENSP00000358635,9606.ENSP00000359119,9606.ENSP00000360231,9606.ENSP00000361626,9606.ENSP00000362361,9606.ENSP00000362931,…	C1QBP,HNRNPU,NPM1,LRRK2,IBTK,NCBP2,HEXIM1,KPNA7,RRP1B,HNRNPA1,UBE2I,DHX9,DKC1,SYNCRIP,SRPK3,NFIA,YBX1,CDK9,SRPK1,HNRNPR,SRPK2,DDX3X,RPL6,SUMO2,LARP7,DROSHA,KPNA2,HNRNPC,RNPS1
GO:0044271	cellular nitrogen compound biosynthetic process	13	1522	0.52	0.0136	9606.ENSP00000225430,9606.ENSP00000326806,9606.ENSP00000339795,9606.ENSP00000346120,9606.ENSP00000356520,9606.ENSP00000358563,9606.ENSP00000361626,9606.ENSP00000362361,9606.ENSP00000366396,9606.ENSP00000382840,9606.ENSP00000403172,9606.ENSP00000418082,9606.ENSP00000457723	RPL19,NCBP2,RPL7,DDX21,DHX9,DKC1,YBX1,CDK9,XRN2,DDX3X,RPL6,RPL37A,RNPS1
GO:0045934	negative regulation of nucleobase-containing compound metabolic process	13	1528	0.51	0.014	9606.ENSP00000225698,9606.ENSP00000283179,9606.ENSP00000328773,9606.ENSP00000341826,9606.ENSP00000348056,9606.ENSP00000356520,9606.ENSP00000358563,9606.ENSP00000358635,9606.ENSP00000360231,9606.ENSP00000361626,9606.ENSP00000362361,9606.ENSP00000451291,9606.ENSP00000457723	C1QBP,HNRNPU,HEXIM1,HNRNPA1,UBE2I,DHX9,DKC1,SYNCRIP,NFIA,YBX1,CDK9,HNRNPC,RNPS1
GO:0000154	rRNA modification	3	35	1.52	0.0157	9606.ENSP00000221801,9606.ENSP00000358563,9606.ENSP00000396673	FBL,DKC1,FTSJ3
GO:0006614	SRP-dependent cotranslational protein targeting to membrane	4	96	1.2	0.0157	9606.ENSP00000225430,9606.ENSP00000339795,9606.ENSP00000403172,9606.ENSP00000418082	RPL19,RPL7,RPL6,RPL37A
GO:0006606	protein import into nucleus	4	97	1.2	0.0161	9606.ENSP00000261667,9606.ENSP00000298910,9606.ENSP00000330878,9606.ENSP00000438483	KPNA3,LRRK2,KPNA7,KPNA2
GO:0048254	snoRNA localization	2	5	2.19	0.0161	9606.ENSP00000221801,9606.ENSP00000264279	FBL,NOP58
GO:0051817	modulation of process of other organism involved in symbiotic interaction	4	97	1.2	0.0161	9606.ENSP00000261667,9606.ENSP00000330878,9606.ENSP00000339145,9606.ENSP00000438483	KPNA3,KPNA7,RRP1B,KPNA2
GO:0042256	mature ribosome assembly	2	6	2.11	0.0205	9606.ENSP00000225698,9606.ENSP00000382840	C1QBP,DDX3X
GO:2000373	positive regulation of DNA topoisomerase (ATP-hydrolyzing) activity	2	6	2.11	0.0205	9606.ENSP00000283179,9606.ENSP00000356520	HNRNPU,DHX9
GO:0050434	positive regulation of viral transcription	3	41	1.45	0.0221	9606.ENSP00000339145,9606.ENSP00000356520,9606.ENSP00000362361	RRP1B,DHX9,CDK9
GO:0031323	regulation of cellular metabolic process	29	6239	0.25	0.0222	9606.ENSP00000225698,9606.ENSP00000283179,9606.ENSP00000296930,9606.ENSP00000298910,9606.ENSP00000305721,9606.ENSP00000326806,9606.ENSP00000328773,9606.ENSP00000330878,9606.ENSP00000339145,9606.ENSP00000341826,9606.ENSP00000348056,9606.ENSP00000356520,9606.ENSP00000358563,9606.ENSP00000358635,9606.ENSP00000359119,9606.ENSP00000360231,9606.ENSP00000361626,9606.ENSP00000362361,9606.ENSP00000362931,…	C1QBP,HNRNPU,NPM1,LRRK2,IBTK,NCBP2,HEXIM1,KPNA7,RRP1B,HNRNPA1,UBE2I,DHX9,DKC1,SYNCRIP,SRPK3,NFIA,YBX1,CDK9,SRPK1,HNRNPR,SRPK2,DDX3X,RPL6,SUMO2,LARP7,DROSHA,KPNA2,HNRNPC,RNPS1
GO:0071103	DNA conformation change	6	328	0.85	0.0234	9606.ENSP00000296930,9606.ENSP00000356520,9606.ENSP00000362931,9606.ENSP00000382840,9606.ENSP00000384621,9606.ENSP00000482313	NPM1,DHX9,SRPK1,DDX3X,DQX1,RECQL4
GO:0040031	snRNA modification	2	7	2.04	0.0249	9606.ENSP00000358563,9606.ENSP00000422626	DKC1,LARP7
GO:0051253	negative regulation of RNA metabolic process	12	1422	0.51	0.0255	9606.ENSP00000225698,9606.ENSP00000283179,9606.ENSP00000328773,9606.ENSP00000348056,9606.ENSP00000356520,9606.ENSP00000358563,9606.ENSP00000358635,9606.ENSP00000360231,9606.ENSP00000361626,9606.ENSP00000362361,9606.ENSP00000451291,9606.ENSP00000457723	C1QBP,HNRNPU,HEXIM1,UBE2I,DHX9,DKC1,SYNCRIP,NFIA,YBX1,CDK9,HNRNPC,RNPS1
GO:0051649	establishment of localization in cell	16	2375	0.41	0.0255	9606.ENSP00000225430,9606.ENSP00000261667,9606.ENSP00000283179,9606.ENSP00000296930,9606.ENSP00000298910,9606.ENSP00000305721,9606.ENSP00000322396,9606.ENSP00000326806,9606.ENSP00000330878,9606.ENSP00000339795,9606.ENSP00000341826,9606.ENSP00000382840,9606.ENSP00000403172,9606.ENSP00000418082,9606.ENSP00000438483,9606.ENSP00000457723	RPL19,KPNA3,HNRNPU,NPM1,LRRK2,IBTK,RRS1,NCBP2,KPNA7,RPL7,HNRNPA1,DDX3X,RPL6,RPL37A,KPNA2,RNPS1
GO:0000055	ribosomal large subunit export from nucleus	2	8	1.98	0.0298	9606.ENSP00000296930,9606.ENSP00000322396	NPM1,RRS1
GO:0010501	RNA secondary structure unwinding	2	8	1.98	0.0298	9606.ENSP00000356520,9606.ENSP00000382840	DHX9,DDX3X
GO:0046833	positive regulation of RNA export from nucleus	2	8	1.98	0.0298	9606.ENSP00000326806,9606.ENSP00000356520	NCBP2,DHX9
GO:0051641	cellular localization	18	2967	0.37	0.0319	9606.ENSP00000225430,9606.ENSP00000261667,9606.ENSP00000283179,9606.ENSP00000296930,9606.ENSP00000298910,9606.ENSP00000305721,9606.ENSP00000322396,9606.ENSP00000326806,9606.ENSP00000330878,9606.ENSP00000339795,9606.ENSP00000341826,9606.ENSP00000356520,9606.ENSP00000361626,9606.ENSP00000382840,9606.ENSP00000403172,9606.ENSP00000418082,9606.ENSP00000438483,9606.ENSP00000457723	RPL19,KPNA3,HNRNPU,NPM1,LRRK2,IBTK,RRS1,NCBP2,KPNA7,RPL7,HNRNPA1,DHX9,YBX1,DDX3X,RPL6,RPL37A,KPNA2,RNPS1
GO:0051707	response to other organism	11	1256	0.53	0.0331	9606.ENSP00000225698,9606.ENSP00000328773,9606.ENSP00000339145,9606.ENSP00000346120,9606.ENSP00000356520,9606.ENSP00000358635,9606.ENSP00000362931,9606.ENSP00000377262,9606.ENSP00000382840,9606.ENSP00000425979,9606.ENSP00000460348	C1QBP,HEXIM1,RRP1B,DDX21,DHX9,SYNCRIP,SRPK1,SRPK2,DDX3X,DROSHA,PRPF8
GO:0071426	ribonucleoprotein complex export from nucleus	4	125	1.09	0.034	9606.ENSP00000296930,9606.ENSP00000322396,9606.ENSP00000326806,9606.ENSP00000457723	NPM1,RRS1,NCBP2,RNPS1
GO:0048518	positive regulation of biological process	28	6112	0.24	0.0373	9606.ENSP00000225698,9606.ENSP00000283179,9606.ENSP00000296930,9606.ENSP00000298910,9606.ENSP00000326806,9606.ENSP00000328773,9606.ENSP00000330878,9606.ENSP00000339145,9606.ENSP00000341826,9606.ENSP00000346120,9606.ENSP00000348056,9606.ENSP00000356520,9606.ENSP00000358563,9606.ENSP00000358635,9606.ENSP00000360231,9606.ENSP00000360922,9606.ENSP00000361626,9606.ENSP00000362361,9606.ENSP00000362931,…	C1QBP,HNRNPU,NPM1,LRRK2,NCBP2,HEXIM1,KPNA7,RRP1B,HNRNPA1,DDX21,UBE2I,DHX9,DKC1,SYNCRIP,NFIA,STAU1,YBX1,CDK9,SRPK1,HNRNPR,SRPK2,DDX3X,SUMO2,LARP7,DROSHA,KPNA2,HNRNPC,RNPS1
GO:0043331	response to dsRNA	3	53	1.34	0.039	9606.ENSP00000296930,9606.ENSP00000346120,9606.ENSP00000356520	NPM1,DDX21,DHX9
GO:0045727	positive regulation of translation	4	131	1.07	0.039	9606.ENSP00000225698,9606.ENSP00000296930,9606.ENSP00000356520,9606.ENSP00000382840	C1QBP,NPM1,DHX9,DDX3X
GO:0045087	innate immune response	8	703	0.64	0.0423	9606.ENSP00000225698,9606.ENSP00000328773,9606.ENSP00000346120,9606.ENSP00000356520,9606.ENSP00000358635,9606.ENSP00000362931,9606.ENSP00000377262,9606.ENSP00000382840	C1QBP,HEXIM1,DDX21,DHX9,SYNCRIP,SRPK1,SRPK2,DDX3X
GO:0017148	negative regulation of translation	4	136	1.05	0.0439	9606.ENSP00000358635,9606.ENSP00000361626,9606.ENSP00000363745,9606.ENSP00000382840	SYNCRIP,YBX1,HNRNPR,DDX3X
GO:0098542	defense response to other organism	9	900	0.58	0.0454	9606.ENSP00000225698,9606.ENSP00000328773,9606.ENSP00000346120,9606.ENSP00000356520,9606.ENSP00000358635,9606.ENSP00000362931,9606.ENSP00000377262,9606.ENSP00000382840,9606.ENSP00000425979	C1QBP,HEXIM1,DDX21,DHX9,SYNCRIP,SRPK1,SRPK2,DDX3X,DROSHA
GO:1904871	positive regulation of protein localization to Cajal body	2	11	1.84	0.046	9606.ENSP00000358563,9606.ENSP00000422626	DKC1,LARP7

## Sheet: StableH
Supplementary Table H.GO molecular function (MF) enrichment analysis of 50 co-expressed genes of DDX21 derived by STRING tools(100 samples).
GO term ID	term description	observed gene count	background gene count	strength	false discovery rate	matching proteins in your network (IDs)	matching proteins in your network (symbols)
GO:0003723	RNA binding	43	1649	1	1.77e-34	9606.ENSP00000221801,9606.ENSP00000225430,9606.ENSP00000225698,9606.ENSP00000264279,9606.ENSP00000283179,9606.ENSP00000284690,9606.ENSP00000296930,9606.ENSP00000297579,9606.ENSP00000322396,9606.ENSP00000326806,9606.ENSP00000328773,9606.ENSP00000336741,9606.ENSP00000339145,9606.ENSP00000339795,9606.ENSP00000341826,9606.ENSP00000346120,9606.ENSP00000348056,9606.ENSP00000356520,9606.ENSP00000358563,…	FBL,RPL19,C1QBP,NOP58,HNRNPU,DHX32,NPM1,DCAF13,RRS1,NCBP2,HEXIM1,DHX15,RRP1B,RPL7,HNRNPA1,DDX21,UBE2I,DHX9,DKC1,SYNCRIP,STAU1,YBX1,CDK9,SRPK1,HNRNPR,XRN2,SRPK2,DDX3X,DQX1,RBM34,FTSJ3,RPL6,SUMO2,EBNA1BP2,RPL37A,LARP7,DDX4,DROSHA,KPNA2,HNRNPC,RNPS1,PRPF8,RSL1D1
GO:0003676	nucleic acid binding	46	3947	0.65	2.63e-23	9606.ENSP00000221801,9606.ENSP00000225430,9606.ENSP00000225698,9606.ENSP00000261366,9606.ENSP00000264279,9606.ENSP00000283179,9606.ENSP00000284690,9606.ENSP00000296930,9606.ENSP00000297579,9606.ENSP00000322396,9606.ENSP00000326806,9606.ENSP00000328773,9606.ENSP00000336741,9606.ENSP00000339145,9606.ENSP00000339795,9606.ENSP00000341826,9606.ENSP00000346120,9606.ENSP00000348056,9606.ENSP00000356520,…	FBL,RPL19,C1QBP,LMNB1,NOP58,HNRNPU,DHX32,NPM1,DCAF13,RRS1,NCBP2,HEXIM1,DHX15,RRP1B,RPL7,HNRNPA1,DDX21,UBE2I,DHX9,DKC1,SYNCRIP,NFIA,STAU1,YBX1,CDK9,SRPK1,HNRNPR,XRN2,SRPK2,DDX3X,DQX1,RBM34,FTSJ3,RPL6,SUMO2,EBNA1BP2,RPL37A,LARP7,DDX4,DROSHA,KPNA2,HNRNPC,RNPS1,PRPF8,RSL1D1,RECQL4
GO:1901363	heterocyclic compound binding	48	5831	0.5	8.54e-19	9606.ENSP00000221801,9606.ENSP00000225430,9606.ENSP00000225698,9606.ENSP00000261366,9606.ENSP00000264279,9606.ENSP00000283179,9606.ENSP00000284690,9606.ENSP00000296930,9606.ENSP00000297579,9606.ENSP00000298910,9606.ENSP00000322396,9606.ENSP00000326806,9606.ENSP00000328773,9606.ENSP00000336741,9606.ENSP00000339145,9606.ENSP00000339795,9606.ENSP00000341826,9606.ENSP00000346120,9606.ENSP00000348056,…	FBL,RPL19,C1QBP,LMNB1,NOP58,HNRNPU,DHX32,NPM1,DCAF13,LRRK2,RRS1,NCBP2,HEXIM1,DHX15,RRP1B,RPL7,HNRNPA1,DDX21,UBE2I,DHX9,DKC1,SYNCRIP,SRPK3,NFIA,STAU1,YBX1,CDK9,SRPK1,HNRNPR,XRN2,SRPK2,DDX3X,DQX1,RBM34,FTSJ3,RPL6,SUMO2,EBNA1BP2,RPL37A,LARP7,DDX4,DROSHA,KPNA2,HNRNPC,RNPS1,PRPF8,RSL1D1,RECQL4
GO:0097159	organic cyclic compound binding	48	5916	0.49	1.26e-18	9606.ENSP00000221801,9606.ENSP00000225430,9606.ENSP00000225698,9606.ENSP00000261366,9606.ENSP00000264279,9606.ENSP00000283179,9606.ENSP00000284690,9606.ENSP00000296930,9606.ENSP00000297579,9606.ENSP00000298910,9606.ENSP00000322396,9606.ENSP00000326806,9606.ENSP00000328773,9606.ENSP00000336741,9606.ENSP00000339145,9606.ENSP00000339795,9606.ENSP00000341826,9606.ENSP00000346120,9606.ENSP00000348056,…	FBL,RPL19,C1QBP,LMNB1,NOP58,HNRNPU,DHX32,NPM1,DCAF13,LRRK2,RRS1,NCBP2,HEXIM1,DHX15,RRP1B,RPL7,HNRNPA1,DDX21,UBE2I,DHX9,DKC1,SYNCRIP,SRPK3,NFIA,STAU1,YBX1,CDK9,SRPK1,HNRNPR,XRN2,SRPK2,DDX3X,DQX1,RBM34,FTSJ3,RPL6,SUMO2,EBNA1BP2,RPL37A,LARP7,DDX4,DROSHA,KPNA2,HNRNPC,RNPS1,PRPF8,RSL1D1,RECQL4
GO:0003729	mRNA binding	13	289	1.24	6.21e-10	9606.ENSP00000225698,9606.ENSP00000283179,9606.ENSP00000326806,9606.ENSP00000339795,9606.ENSP00000341826,9606.ENSP00000356520,9606.ENSP00000358635,9606.ENSP00000361626,9606.ENSP00000363745,9606.ENSP00000382840,9606.ENSP00000451291,9606.ENSP00000457723,9606.ENSP00000460871	C1QBP,HNRNPU,NCBP2,RPL7,HNRNPA1,DHX9,SYNCRIP,YBX1,HNRNPR,DDX3X,HNRNPC,RNPS1,RSL1D1
GO:0017069	snRNA binding	7	44	1.79	4.83e-08	9606.ENSP00000283179,9606.ENSP00000326806,9606.ENSP00000328773,9606.ENSP00000346120,9606.ENSP00000362361,9606.ENSP00000422626,9606.ENSP00000460348	HNRNPU,NCBP2,HEXIM1,DDX21,CDK9,LARP7,PRPF8
GO:0005488	binding	51	12516	0.19	9.86e-08	9606.ENSP00000221801,9606.ENSP00000225430,9606.ENSP00000225698,9606.ENSP00000261366,9606.ENSP00000261667,9606.ENSP00000264279,9606.ENSP00000283179,9606.ENSP00000284690,9606.ENSP00000296930,9606.ENSP00000297579,9606.ENSP00000298910,9606.ENSP00000305721,9606.ENSP00000322396,9606.ENSP00000326806,9606.ENSP00000328773,9606.ENSP00000330878,9606.ENSP00000336741,9606.ENSP00000339145,9606.ENSP00000339795,…	FBL,RPL19,C1QBP,LMNB1,KPNA3,NOP58,HNRNPU,DHX32,NPM1,DCAF13,LRRK2,IBTK,RRS1,NCBP2,HEXIM1,KPNA7,DHX15,RRP1B,RPL7,HNRNPA1,DDX21,UBE2I,DHX9,DKC1,SYNCRIP,SRPK3,NFIA,STAU1,YBX1,CDK9,SRPK1,HNRNPR,XRN2,SRPK2,DDX3X,DQX1,RBM34,FTSJ3,RPL6,SUMO2,EBNA1BP2,RPL37A,LARP7,DDX4,DROSHA,KPNA2,HNRNPC,RNPS1,PRPF8,RSL1D1,RECQL4
GO:0003725	double-stranded RNA binding	7	75	1.55	1.12e-06	9606.ENSP00000283179,9606.ENSP00000336741,9606.ENSP00000346120,9606.ENSP00000356520,9606.ENSP00000360922,9606.ENSP00000382840,9606.ENSP00000425979	HNRNPU,DHX15,DDX21,DHX9,STAU1,DDX3X,DROSHA
GO:0004386	helicase activity	8	147	1.32	3.51e-06	9606.ENSP00000284690,9606.ENSP00000336741,9606.ENSP00000346120,9606.ENSP00000356520,9606.ENSP00000382840,9606.ENSP00000384621,9606.ENSP00000424838,9606.ENSP00000482313	DHX32,DHX15,DDX21,DHX9,DDX3X,DQX1,DDX4,RECQL4
GO:0097322	7SK snRNA binding	4	8	2.28	1.03e-05	9606.ENSP00000328773,9606.ENSP00000346120,9606.ENSP00000362361,9606.ENSP00000422626	HEXIM1,DDX21,CDK9,LARP7
GO:0140098	catalytic activity, acting on RNA	10	375	1.01	2.24e-05	9606.ENSP00000221801,9606.ENSP00000284690,9606.ENSP00000336741,9606.ENSP00000346120,9606.ENSP00000356520,9606.ENSP00000366396,9606.ENSP00000382840,9606.ENSP00000396673,9606.ENSP00000424838,9606.ENSP00000425979	FBL,DHX32,DHX15,DDX21,DHX9,XRN2,DDX3X,FTSJ3,DDX4,DROSHA
GO:0003724	RNA helicase activity	6	74	1.49	2.58e-05	9606.ENSP00000284690,9606.ENSP00000336741,9606.ENSP00000346120,9606.ENSP00000356520,9606.ENSP00000382840,9606.ENSP00000424838	DHX32,DHX15,DDX21,DHX9,DDX3X,DDX4
GO:0003727	single-stranded RNA binding	6	82	1.45	4.22e-05	9606.ENSP00000283179,9606.ENSP00000341826,9606.ENSP00000356520,9606.ENSP00000358635,9606.ENSP00000382840,9606.ENSP00000451291	HNRNPU,HNRNPA1,DHX9,SYNCRIP,DDX3X,HNRNPC
GO:0008134	transcription factor binding	11	672	0.8	0.00042	9606.ENSP00000221801,9606.ENSP00000225698,9606.ENSP00000264279,9606.ENSP00000283179,9606.ENSP00000296930,9606.ENSP00000297579,9606.ENSP00000348056,9606.ENSP00000356520,9606.ENSP00000360231,9606.ENSP00000362361,9606.ENSP00000382840	FBL,C1QBP,NOP58,HNRNPU,NPM1,DCAF13,UBE2I,DHX9,NFIA,CDK9,DDX3X
GO:0005524	ATP binding	15	1464	0.59	0.0011	9606.ENSP00000283179,9606.ENSP00000284690,9606.ENSP00000298910,9606.ENSP00000336741,9606.ENSP00000346120,9606.ENSP00000348056,9606.ENSP00000356520,9606.ENSP00000359119,9606.ENSP00000362361,9606.ENSP00000362931,9606.ENSP00000377262,9606.ENSP00000382840,9606.ENSP00000384621,9606.ENSP00000424838,9606.ENSP00000482313	HNRNPU,DHX32,LRRK2,DHX15,DDX21,UBE2I,DHX9,SRPK3,CDK9,SRPK1,SRPK2,DDX3X,DQX1,DDX4,RECQL4
GO:0003730	mRNA 3-UTR binding	5	86	1.35	0.0012	9606.ENSP00000283179,9606.ENSP00000363745,9606.ENSP00000451291,9606.ENSP00000457723,9606.ENSP00000460871	HNRNPU,HNRNPR,HNRNPC,RNPS1,RSL1D1
GO:0061980	regulatory RNA binding	4	42	1.56	0.0017	9606.ENSP00000341826,9606.ENSP00000346120,9606.ENSP00000356520,9606.ENSP00000361626	HNRNPA1,DDX21,DHX9,YBX1
GO:0001099	basal RNA polymerase II transcription machinery binding	4	54	1.45	0.0039	9606.ENSP00000221801,9606.ENSP00000264279,9606.ENSP00000283179,9606.ENSP00000356520	FBL,NOP58,HNRNPU,DHX9
GO:0001091	RNA polymerase II general transcription initiation factor binding	3	19	1.78	0.0056	9606.ENSP00000221801,9606.ENSP00000264279,9606.ENSP00000283179	FBL,NOP58,HNRNPU
GO:0003678	DNA helicase activity	4	63	1.39	0.006	9606.ENSP00000356520,9606.ENSP00000382840,9606.ENSP00000384621,9606.ENSP00000482313	DHX9,DDX3X,DQX1,RECQL4
GO:0004707	MAP kinase activity	3	20	1.76	0.006	9606.ENSP00000359119,9606.ENSP00000362931,9606.ENSP00000377262	SRPK3,SRPK1,SRPK2
GO:0008143	poly(A) binding	3	21	1.74	0.006	9606.ENSP00000283179,9606.ENSP00000358635,9606.ENSP00000382840	HNRNPU,SYNCRIP,DDX3X
GO:0043021	ribonucleoprotein complex binding	5	133	1.16	0.006	9606.ENSP00000225698,9606.ENSP00000283179,9606.ENSP00000296930,9606.ENSP00000356520,9606.ENSP00000382840	C1QBP,HNRNPU,NPM1,DHX9,DDX3X
GO:0061608	nuclear import signal receptor activity	3	20	1.76	0.006	9606.ENSP00000261667,9606.ENSP00000330878,9606.ENSP00000438483	KPNA3,KPNA7,KPNA2
GO:0097367	carbohydrate derivative binding	17	2226	0.47	0.006	9606.ENSP00000225698,9606.ENSP00000283179,9606.ENSP00000284690,9606.ENSP00000298910,9606.ENSP00000336741,9606.ENSP00000346120,9606.ENSP00000348056,9606.ENSP00000356520,9606.ENSP00000359119,9606.ENSP00000362361,9606.ENSP00000362931,9606.ENSP00000377262,9606.ENSP00000382840,9606.ENSP00000384621,9606.ENSP00000424838,9606.ENSP00000425979,9606.ENSP00000482313	C1QBP,HNRNPU,DHX32,LRRK2,DHX15,DDX21,UBE2I,DHX9,SRPK3,CDK9,SRPK1,SRPK2,DDX3X,DQX1,DDX4,DROSHA,RECQL4
GO:0070034	telomerase RNA binding	3	22	1.72	0.0064	9606.ENSP00000283179,9606.ENSP00000358563,9606.ENSP00000451291	HNRNPU,DKC1,HNRNPC
GO:0008139	nuclear localization sequence binding	3	26	1.65	0.0092	9606.ENSP00000261667,9606.ENSP00000330878,9606.ENSP00000438483	KPNA3,KPNA7,KPNA2
GO:0048027	mRNA 5-UTR binding	3	26	1.65	0.0092	9606.ENSP00000358635,9606.ENSP00000382840,9606.ENSP00000460871	SYNCRIP,DDX3X,RSL1D1
GO:0030515	snoRNA binding	3	30	1.58	0.0118	9606.ENSP00000264279,9606.ENSP00000346120,9606.ENSP00000358563	NOP58,DDX21,DKC1
GO:0035198	miRNA binding	3	31	1.57	0.0122	9606.ENSP00000341826,9606.ENSP00000346120,9606.ENSP00000361626	HNRNPA1,DDX21,YBX1
GO:0019899	enzyme binding	16	2239	0.44	0.0152	9606.ENSP00000221801,9606.ENSP00000225698,9606.ENSP00000261366,9606.ENSP00000264279,9606.ENSP00000283179,9606.ENSP00000296930,9606.ENSP00000298910,9606.ENSP00000305721,9606.ENSP00000348056,9606.ENSP00000356520,9606.ENSP00000360922,9606.ENSP00000361626,9606.ENSP00000362361,9606.ENSP00000405965,9606.ENSP00000425979,9606.ENSP00000438483	FBL,C1QBP,LMNB1,NOP58,HNRNPU,NPM1,LRRK2,IBTK,UBE2I,DHX9,STAU1,YBX1,CDK9,SUMO2,DROSHA,KPNA2
GO:0140097	catalytic activity, acting on DNA	5	184	1.02	0.0157	9606.ENSP00000356520,9606.ENSP00000358563,9606.ENSP00000382840,9606.ENSP00000384621,9606.ENSP00000482313	DHX9,DKC1,DDX3X,DQX1,RECQL4
GO:0017111	nucleoside-triphosphatase activity	9	760	0.66	0.0172	9606.ENSP00000284690,9606.ENSP00000298910,9606.ENSP00000336741,9606.ENSP00000346120,9606.ENSP00000356520,9606.ENSP00000382840,9606.ENSP00000384621,9606.ENSP00000424838,9606.ENSP00000482313	DHX32,LRRK2,DHX15,DDX21,DHX9,DDX3X,DQX1,DDX4,RECQL4
GO:0036002	pre-mRNA binding	3	37	1.49	0.0177	9606.ENSP00000283179,9606.ENSP00000341826,9606.ENSP00000460348	HNRNPU,HNRNPA1,PRPF8
GO:0003697	single-stranded DNA binding	4	113	1.13	0.0259	9606.ENSP00000283179,9606.ENSP00000341826,9606.ENSP00000356520,9606.ENSP00000361626	HNRNPU,HNRNPA1,DHX9,YBX1
GO:0043138	3-5 DNA helicase activity	2	10	1.88	0.0416	9606.ENSP00000356520,9606.ENSP00000482313	DHX9,RECQL4
GO:0036094	small molecule binding	16	2516	0.39	0.0447	9606.ENSP00000225698,9606.ENSP00000283179,9606.ENSP00000284690,9606.ENSP00000298910,9606.ENSP00000336741,9606.ENSP00000346120,9606.ENSP00000348056,9606.ENSP00000356520,9606.ENSP00000359119,9606.ENSP00000362361,9606.ENSP00000362931,9606.ENSP00000377262,9606.ENSP00000382840,9606.ENSP00000384621,9606.ENSP00000424838,9606.ENSP00000482313	C1QBP,HNRNPU,DHX32,LRRK2,DHX15,DDX21,UBE2I,DHX9,SRPK3,CDK9,SRPK1,SRPK2,DDX3X,DQX1,DDX4,RECQL4
GO:0001094	TFIID-class transcription factor complex binding	2	11	1.84	0.0474	9606.ENSP00000221801,9606.ENSP00000264279	FBL,NOP58
